# Supplementary material for: Exploration of the intelligent control system of autonomous vehicles based on edge computing
Source: PLoS One. 2023 Feb 2;18(2):e0281294. doi: 10.1371/journal.pone.0281294 (PMC9894409; doi:10.1371/journal.pone.0281294)
Supplement: S1 Data — (ZIP) [file pone.0281294.s001.zip]

Archive with 29 entries (28 files):
- ╩2╛▌░n/
- ╩2╛▌░n/Drawing data.xlsx
- ╩2╛▌░n/Figure 1.pptx
- ╩2╛▌░n/Figure 10a.xlsx
- ╩2╛▌░n/Figure 10b.xlsx
- ╩2╛▌░n/Figure 11.xlsx
- ╩2╛▌░n/Figure 12a.xlsx
- ╩2╛▌░n/Figure 12b.xlsx
- ╩2╛▌░n/Figure 13a.xlsx
- ╩2╛▌░n/Figure 13b.xlsx
- ╩2╛▌░n/Figure 13c.xlsx
- ╩2╛▌░n/Figure 14a.xlsx
- ╩2╛▌░n/Figure 14b.xlsx
- ╩2╛▌░n/Figure 14c.xlsx
- ╩2╛▌░n/Figure 15a.xlsx
- ╩2╛▌░n/Figure 15b.xlsx
- ╩2╛▌░n/Figure 15c.xlsx
- ╩2╛▌░n/Figure 2.pptx
- ╩2╛▌░n/Figure 3.pptx
- ╩2╛▌░n/Figure 4.pptx
- ╩2╛▌░n/Figure 5.pptx
- ╩2╛▌░n/Figure 6a.xlsx
- ╩2╛▌░n/Figure 6b.xlsx
- ╩2╛▌░n/Figure 6c.xlsx
- ╩2╛▌░n/Figure 7.pptx
- ╩2╛▌░n/Figure 8a.xlsx
- ╩2╛▌░n/Figure 8b.xlsx
- ╩2╛▌░n/Figure 8c.xlsx
- ╩2╛▌░n/Figure 9.pptx
