# Supplementary material for: Exploration of the intelligent control system of autonomous vehicles based on edge computing
Source: PLoS One. 2023 Feb 2;18(2):e0281294. doi: 10.1371/journal.pone.0281294 (PMC9894409; doi:10.1371/journal.pone.0281294)
Supplement: S1 Data — (ZIP) [file pone.0281294.s001.zip › ╩2╛▌░n/Drawing data.xlsx]

## Sheet: Figure 6a
	X	Y	Y
	-2	0	1
	-1.33333	1	0
	-0.666667	0	1
	0	1	0
	0.666667	0	1
	1.33333	1	0
	2	0	1

## Sheet: FIgure 6b
		X	Y	Y
		-2	0	1
		-1.33333	1	0
		-0.666667	0	1
		0	1	0
		0.666667	0	1
		1.33333	1	0
		2	0	1

## Sheet: Figure 6c
	X	Y	Y
	-2	0	1
	-1.33333	1	0
	-0.666667	0	1
	0	1	0
	0.666667	0	1
	1.33333	1	0
	2	0	1

## Sheet: Figure 8a
X	Y	Y
-3	0	1
-2	1	0
-1	0	1
0	1	0
1	0	1
2	1	0
3	0	1

## Sheet: Figure 8b
	X	Y	Y
	0	0	1
	0.75	1	0
	1.5	0	1
	2.25	1	0
	3	0	1

## Sheet: Figure 8c
	X	Y	Y
	-3	0	1
	-2.25	1	0
	-1.5	0	1
	-0.75	1	0
	0	0	1
	0.75	1	0
	1.5	0	1
	2.25	1	0
	3	0	1

## Sheet: Figure 10a
	Actual Angle	Desired corner
0	0	0
0.5	-0.596	-0.5
1	-1.192	-1
1.5	-1.788	-1.5
2	-2.384	-2
2.5	-2.98416	-2.5
3	13.181	-2.98228
3.5	29.3462	24.8
4	45.5113	52.5964
4.5	61.6893	19.29
5	-15.0678	-14.0577
5.5	-7.06	1.10528
6	0.100823	-0.1
6.5	0.1089	-1.30528
7	0.116977	-2.51056
7.5	0.125055	-3.71584
8	0.133132	-4.91769
8.5	0.14121	-3.16
9	0.149287	-1.40231
9.5	0.157364	0.355386
10	0.164897	1.17878
10.5	2.38195	0.85
11	-7.89714	-2.84847
11.5	26.957	29.95
12	61.8156	62.8276
12.5	80	90.1118
13	98.1844	103.5
13.5	116.388	117.398
14	-33.0971	-19.9657
14.5	-19.22	-11.63
15	-5.34286	-3.2943
15.5	8.34566	5.31156
16	5.12	3.7
16.5	1.89434	2.08844
17	-1.33132	0.476879
17.5	-4.55698	-1.13468
18	-7.77842	-2.72786
18.5	-4.77	-0.727
19	-1.76158	1.27386
19.5	1.24683	3.27473
20	4.39002	5.38506
20.5	2.578	3.941
21	0.765977	2.49694
21.5	-1.04605	1.05288
22	-2.85807	-0.391173
22.5	-4.67009	-1.83523
23	-6.48212	-3.27929
23.5	-8.29414	-4.72335
24	-10.1062	-6.1674
24.5	-11.9182	-7.66911
25	-13.7298	30.53
25.5	30.1	68.7291
26	73.9298	106.928
26.5	117.76	145.127
27	161.589	183.326
27.5	205.515	221.677
28	202.151	213.5
28.5	199.471	205.528
29	241.904	228.768
29.5	235	225.7
30	229.799	222.73
30.5	89.91	79.79
31	-49.9863	-63.114
31.5	-43.48	-50.4
32	-36.8361	-37.8424
32.5	-50	-45.3
33	-64.094	-52.9827
33.5	-42.8	-37
34	-21.6486	-22.6568
34.5	6.64204	1.59337
35	2.64	-0.41
35.5	-1.36204	-2.41337
36	-5.45479	-4.44467
36.5	-3.45	-1.94
37	-1.44521	0.564675
37.5	0.559571	3.06935
38	2.65814	4.68401
38.5	0.15	1.18
39	-2.37546	-2.37734
39.5	0.15	0.13
40	2.69206	2.69394
40.5	2.4	-7.39774
41	-7.3902	-4.09
41.5	2.21	-0.78226
42	3.73797	2.72786
42.5	0.24	0.27
43	-3.31961	-2.30573
43.5	0.78	6.79469
44	4.78012	3.36
44.5	1.28	-0.0746894
45	-2.27369	-2.26992
45.5	-1.251	-1.437
46	-0.228309	-0.604078
46.5	0.794382	0.228844
47	1.81707	1.06177
47.5	2.83976	1.89469
48	3.83974	2.82774
48.5	1.5897	2.078
49	-0.660339	1.32826
49.5	-2.91038	0.578512
50	-5.2211	-0.164897
50.5	-3.563	1.189
51	-1.9049	2.5429
51.5	-0.246794	3.89679
52	1.41131	5.25069
52.5	3.06941	6.60459
53	4.72752	7.96687
53.5	5.94853	5.22
54	3.283	2.47313
54.5	0.617467	-0.27374
55	-2.10597	-3.11042
55.5	-1.34	-2.524
56	-0.574033	-1.93758
56.5	0.191935	-1.35115
57	0.957902	-0.764727
57.5	1.72387	-0.178303
58	2.48984	0.408122
58.5	3.2558	0.994546
59	4.02631	0.995977
59.5
60

## Sheet: Figure 10b
	Expect speed	Actual speed
0	0	0
0.5	2.40625	1.275
1	3.2	2.55208
1.5	3.99375	3.15
2	4.7875	3.75521
2.5	5.61458	4.255
3	5.982	4.75479
3.5	6.34942	5.39583
4	6.71683	5.70573
4.5	7.08425	6.01562
5	7.45167	6.32552
5.5	7.81908	6.63542
6	8.1865	6.92708
6.5	8.55392	7.21875
7	8.82292	7.51042
7.5	9.21	7.80208
8	9.59708	8.09375
8.5	9.98958	8.38542
9	9.96	9.11458
9.5	9.945	9.5145
10	9.93	9.91667
10.5	9.91667	9.68424
11	9.316	9.45182
11.5	8.71533	9.2194
12	8.11467	8.98698
12.5	7.54688	8.75456
13	7.346	8.52214
13.5	7.14513	8.28971
14	6.94425	8.05729
14.5	6.74338	7.90336
15	6.5425	7.74942
15.5	6.34162	7.59549
16	6.14075	7.44155
16.5	5.93987	7.28762
17	5.739	7.13368
17.5	5.6875	6.97975
18	6.069	6.82581
18.5	6.4505	6.67188
19	6.832	6.94366
19.5	7.2135	7.21544
20	7.595	7.48722
20.5	7.9765	7.759
21	8.358	8.03078
21.5	8.7395	8.30256
22	9.121	8.57434
22.5	9.5025	8.84612
23	9.84375	9.1179
23.5	9.4315	9.38968
24	9.01925	9.66146
24.5	8.607	9.4974
25	8.19475	9.33333
25.5	7.7825	9.16927
26	7.37025	9.00521
26.5	6.958	8.84115
27	6.5625	8.67708
27.5	6.725	8.51302
28	6.8875	8.34896
28.5	7.05	8.16146
29	7.2125	7.97396
29.5	7.375	7.78646
30	7.5375	7.59896
30.5	7.7	7.41146
31	7.83854	7.22396
31.5	8.14	7.03646
32	8.44146	7.31771
32.5	8.75	7.59896
33	8.98	7.88021
33.5	9.21	8.16146
34	9.44	8.44271
34.5	9.67	9.00521
35	9.91667	9.13079
35.5	9.91262	9.25637
36	9.90856	9.38194
36.5	9.90451	9.50752
37	9.90046	9.6331
37.5	9.89641	9.75868
38	9.89236	9.88426
38.5	9.88831	10.0098
39	9.88426	10.1354
39.5	9.88021	10.1026
40	9.88831	10.0698
40.5	9.89641	10.037
41	9.90451	10.0042
41.5	9.91262	9.97135
42	9.92072	9.93854
42.5	9.92882	9.90573
43	9.93692	9.87292
43.5	9.94502	9.8401
44	9.95312	9.80729
44.5	9.94097	9.84375
45	9.92882	9.88021
45.5	9.91667	9.91667
46	9.90451	9.95312
46.5	9.89236	9.98958
47	9.88021	10.026
47.5	9.89062	10.0625
48	9.90104	10.0139
48.5	9.91146	9.96528
49	9.92188	9.91667
49.5	9.93229	9.86806
50	9.94271	9.81944
50.5	9.95312	9.77083
51	9.66753	9.76
51.5	9.38194	9.745
52	9.09635	9.73438
52.5	8.81076	9.37587
53	8.52517	9.01736
53.5	8.23958	8.65885
54	7.49053	8.30035
54.5	6.74148	7.94184
55	5.99242	7.58333
55.5	5.24337	6.76302
56	4.49432	5.94271
56.5	3.74527	5.1224
57	2.99621	4.30208
57.5	2.24716	3.22656
58	1.49811	2.15104
58.5	0.749053	1.07552
59	0	0
59.5
60

## Sheet: Figure 11
	10 km/h	15 km/h
0	10	15
0.05	9.9571	14.9571
0.1	9.91419	14.9142
0.15	9.87129	14.8713
0.2	9.82839	14.8284
0.25	9.78549	14.7855
0.3	9.74258	14.7426
0.35	9.74204	14.742
0.4	9.7415	14.7415
0.45	9.74096	14.741
0.5	9.74041	14.7404
0.55	9.78299	14.783
0.6	9.82557	14.8256
0.65	9.86815	14.8682
0.7	9.91073	14.9107
0.75	9.95331	14.9533
0.8	9.97969	14.9797
0.85	10.0061	15.0061
0.9	10.0325	15.0325
0.95	10.0588	15.0588
1	10.0448	15.0448
1.05	10.0307	15.0307
1.1	10.0167	15.0167
1.15	10.0027	15.0027
1.2	9.98066	14.9807
1.25	9.95865	14.9587
1.3	9.93665	14.9366
1.35	9.91464	14.9146
1.4	9.89264	14.8926
1.45	9.85617	14.8562
1.5	9.81971	14.8197
1.55	9.78324	14.7832
1.6	9.85452	14.8545
1.65	9.9258	14.9258
1.7	9.99707	14.9971
1.75	10.0324	15.0324
1.8	10.0676	15.0676
1.85	10.1029	15.1029
1.9	10.0485	15.0485
1.95	9.99418	14.9942
2	9.93981	14.9398
2.05	9.57569	14.5757
2.1	9.21157	14.2116
2.15	8.84745	13.8475
2.2	8.48333	13.4833
2.25	8.20293	13.2029
2.3	7.92252	12.9225
2.35	7.64212	12.6421
2.4	7.36172	12.3617
2.45	7.08131	12.0813
2.5	6.78456	11.7846
2.55	6.48781	11.4878
2.6	6.19107	11.1911
2.65	5.89432	10.8943
2.7	5.59757	10.5976
2.75	5.30082	10.3008
2.8	5.03112	10.0311
2.85	4.76143	9.76143
2.9	4.49173	9.49173
2.95	4.11419	9.11419
3	3.73664	8.73664
3.05	3.3591	8.3591
3.1	2.95479	7.95479
3.15	2.55048	7.55048
3.2	2.14616	7.14616
3.25	1.74185	6.74185
3.3	1.36436	6.36436
3.35	0.986869	5.98687
3.4	0.609377	5.60938
3.45	0.39	5.23189
3.5	0.177677	4.85439
3.55	0.105209	4.4769
3.6	0.0327422	4.09941
3.65	0	3.72192
3.7	0	3.34442
3.75	0	2.96693
3.8	0	2.58944
3.85	0	2.21195
3.9	0	1.83446
3.95	0	1.45696
4	0	1.07947
4.05	0	0.70198
4.1	0	0.324488
4.15	0	0.25
4.2	0	0.1
4.25	0	0
4.3	0.00760364	0
4.35	0.0204445	0
4.4	0.0332853	0
4.45	0.0461261	0
4.5	0.058967	0.00760364
4.55	0.0585014	0.0204445
4.6	0.0580359	0.0332853
4.65	0.0575704	0.0461261
4.7	0.0571049	0.058967
4.75	0.0566393	0.0585014
4.8	0.028	0
4.85	0.00124141	0.00082
4.9	0.00082	0.00041
4.95	0.00041	0
5	0	0

## Sheet: Figure 12a
0.0870445	0.0870445
0.0813765	0.0813765
0.0955466	0.0955466
0.0846154	0.0846154
0.0846154	0.0846154
0.0809717	0.0809717
0.0846154	0.0846154
0.0809717	0.0809717
0.0874494	0.0874494
0.091498	0.091498
0.0894737	0.0894737
0.0813765	0.0813765
0.0809717	0.0809717
0.0919028	0.0919028
0.0935223	0.0935223
0.0878543	0.0878543
0.0817814	0.0817814
0.0927126	0.0927126
0.0850202	0.0850202
0.0846154	0.0846154

[truncated: 10 more sheets: Figure12b, Figure13a, Figure 13b, Figure13c, Figure14a, Figure14b, Figure14c, Figure15a, Figure15b, Figure15c]
