# Supplementary material for: Exploration of the intelligent control system of autonomous vehicles based on edge computing
Source: PLoS One. 2023 Feb 2;18(2):e0281294. doi: 10.1371/journal.pone.0281294 (PMC9894409; doi:10.1371/journal.pone.0281294)
Supplement: S1 Data — (ZIP) [file pone.0281294.s001.zip › ╩2╛▌░n/Figure 10a.xlsx]

## Sheet: Sheet1
0	0	0
0.5	-0.596	-0.5
1	-1.192	-1
1.5	-1.788	-1.5
2	-2.384	-2
2.5	-2.98416	-2.5
3	13.181	-2.98228
3.5	29.3462	24.8
4	45.5113	52.5964
4.5	61.6893	19.29
5	-15.0678	-14.0577
5.5	-7.06	1.10528
6	0.100823	-0.1
6.5	0.1089	-1.30528
7	0.116977	-2.51056
7.5	0.125055	-3.71584
8	0.133132	-4.91769
8.5	0.14121	-3.16
9	0.149287	-1.40231
9.5	0.157364	0.355386
10	0.164897	1.17878
10.5	2.38195	0.85
11	-7.89714	-2.84847
11.5	26.957	29.95
12	61.8156	62.8276
12.5	80	90.1118
13	98.1844	103.5
13.5	116.388	117.398
14	-33.0971	-19.9657
14.5	-19.22	-11.63
15	-5.34286	-3.2943
15.5	8.34566	5.31156
16	5.12	3.7
16.5	1.89434	2.08844
17	-1.33132	0.476879
17.5	-4.55698	-1.13468
18	-7.77842	-2.72786
18.5	-4.77	-0.727
19	-1.76158	1.27386
19.5	1.24683	3.27473
20	4.39002	5.38506
20.5	2.578	3.941
21	0.765977	2.49694
21.5	-1.04605	1.05288
22	-2.85807	-0.391173
22.5	-4.67009	-1.83523
23	-6.48212	-3.27929
23.5	-8.29414	-4.72335
24	-10.1062	-6.1674
24.5	-11.9182	-7.66911								1
25	-13.7298	30.53
25.5	30.1	68.7291
26	73.9298	106.928
26.5	117.76	145.127								2
27	161.589	183.326
27.5	205.515	221.677
28	202.151	213.5
28.5	199.471	205.528
29	241.904	228.768
29.5	235	225.7
30	229.799	222.73
30.5	89.91	79.79
31	-49.9863	-63.114
31.5	-43.48	-50.4
32	-36.8361	-37.8424
32.5	-50	-45.3
33	-64.094	-52.9827
33.5	-42.8	-37
34	-21.6486	-22.6568
34.5	6.64204	1.59337
35	2.64	-0.41
35.5	-1.36204	-2.41337
36	-5.45479	-4.44467
36.5	-3.45	-1.94
37	-1.44521	0.564675
37.5	0.559571	3.06935
38	2.65814	4.68401
38.5	0.15	1.18
39	-2.37546	-2.37734
39.5	0.15	0.13
40	2.69206	2.69394
40.5	2.4	-7.39774
41	-7.3902	-4.09
41.5	2.21	-0.78226
42	3.73797	2.72786
42.5	0.24	0.27
43	-3.31961	-2.30573
43.5	0.78	6.79469
44	4.78012	3.36
44.5	1.28	-0.0746894
45	-2.27369	-2.26992
45.5	-1.251	-1.437
46	-0.228309	-0.604078
46.5	0.794382	0.228844
47	1.81707	1.06177
47.5	2.83976	1.89469
48	3.83974	2.82774
48.5	1.5897	2.078
49	-0.660339	1.32826
49.5	-2.91038	0.578512
50	-5.2211	-0.164897
50.5	-3.563	1.189
51	-1.9049	2.5429
51.5	-0.246794	3.89679
52	1.41131	5.25069
52.5	3.06941	6.60459
53	4.72752	7.96687
53.5	5.94853	5.22
54	3.283	2.47313
54.5	0.617467	-0.27374
55	-2.10597	-3.11042
55.5	-1.34	-2.524
56	-0.574033	-1.93758
56.5	0.191935	-1.35115
57	0.957902	-0.764727
57.5	1.72387	-0.178303
58	2.48984	0.408122
58.5	3.2558	0.994546
59	4.02631	0.995977
59.5
60
