# Supplementary material for: Exploration of the intelligent control system of autonomous vehicles based on edge computing
Source: PLoS One. 2023 Feb 2;18(2):e0281294. doi: 10.1371/journal.pone.0281294 (PMC9894409; doi:10.1371/journal.pone.0281294)
Supplement: S1 Data — (ZIP) [file pone.0281294.s001.zip › ╩2╛▌░n/Figure 10b.xlsx]

## Sheet: Sheet1
0	0	0
0.5	2.40625	1.275
1	3.2	2.55208
1.5	3.99375	3.15
2	4.7875	3.75521
2.5	5.61458	4.255
3	5.982	4.75479
3.5	6.34942	5.39583
4	6.71683	5.70573
4.5	7.08425	6.01562
5	7.45167	6.32552
5.5	7.81908	6.63542
6	8.1865	6.92708
6.5	8.55392	7.21875
7	8.82292	7.51042
7.5	9.21	7.80208
8	9.59708	8.09375
8.5	9.98958	8.38542
9	9.96	9.11458
9.5	9.945	9.5145
10	9.93	9.91667
10.5	9.91667	9.68424
11	9.316	9.45182
11.5	8.71533	9.2194
12	8.11467	8.98698
12.5	7.54688	8.75456
13	7.346	8.52214
13.5	7.14513	8.28971
14	6.94425	8.05729
14.5	6.74338	7.90336
15	6.5425	7.74942
15.5	6.34162	7.59549
16	6.14075	7.44155
16.5	5.93987	7.28762
17	5.739	7.13368
17.5	5.6875	6.97975
18	6.069	6.82581
18.5	6.4505	6.67188
19	6.832	6.94366
19.5	7.2135	7.21544
20	7.595	7.48722
20.5	7.9765	7.759
21	8.358	8.03078
21.5	8.7395	8.30256
22	9.121	8.57434
22.5	9.5025	8.84612
23	9.84375	9.1179
23.5	9.4315	9.38968
24	9.01925	9.66146
24.5	8.607	9.4974
25	8.19475	9.33333
25.5	7.7825	9.16927
26	7.37025	9.00521
26.5	6.958	8.84115
27	6.5625	8.67708
27.5	6.725	8.51302
28	6.8875	8.34896
28.5	7.05	8.16146
29	7.2125	7.97396
29.5	7.375	7.78646
30	7.5375	7.59896
30.5	7.7	7.41146
31	7.83854	7.22396
31.5	8.14	7.03646
32	8.44146	7.31771
32.5	8.75	7.59896
33	8.98	7.88021
33.5	9.21	8.16146
34	9.44	8.44271
34.5	9.67	9.00521
35	9.91667	9.13079
35.5	9.91262	9.25637
36	9.90856	9.38194
36.5	9.90451	9.50752
37	9.90046	9.6331
37.5	9.89641	9.75868
38	9.89236	9.88426
38.5	9.88831	10.0098
39	9.88426	10.1354
39.5	9.88021	10.1026
40	9.88831	10.0698
40.5	9.89641	10.037
41	9.90451	10.0042
41.5	9.91262	9.97135
42	9.92072	9.93854
42.5	9.92882	9.90573
43	9.93692	9.87292
43.5	9.94502	9.8401
44	9.95312	9.80729
44.5	9.94097	9.84375
45	9.92882	9.88021
45.5	9.91667	9.91667
46	9.90451	9.95312
46.5	9.89236	9.98958
47	9.88021	10.026
47.5	9.89062	10.0625
48	9.90104	10.0139
48.5	9.91146	9.96528
49	9.92188	9.91667
49.5	9.93229	9.86806
50	9.94271	9.81944
50.5	9.95312	9.77083
51	9.66753	9.76
51.5	9.38194	9.745
52	9.09635	9.73438
52.5	8.81076	9.37587
53	8.52517	9.01736
53.5	8.23958	8.65885
54	7.49053	8.30035
54.5	6.74148	7.94184
55	5.99242	7.58333
55.5	5.24337	6.76302
56	4.49432	5.94271
56.5	3.74527	5.1224
57	2.99621	4.30208
57.5	2.24716	3.22656
58	1.49811	2.15104
58.5	0.749053	1.07552
59	0	0
59.5
60
