# Supplementary material for: Exploration of the intelligent control system of autonomous vehicles based on edge computing
Source: PLoS One. 2023 Feb 2;18(2):e0281294. doi: 10.1371/journal.pone.0281294 (PMC9894409; doi:10.1371/journal.pone.0281294)
Supplement: S1 Data — (ZIP) [file pone.0281294.s001.zip › ╩2╛▌░n/Figure 11.xlsx]

## Sheet: Sheet1
0	10	15
0.05	9.9571	14.9571
0.1	9.91419	14.9142
0.15	9.87129	14.8713
0.2	9.82839	14.8284
0.25	9.78549	14.7855
0.3	9.74258	14.7426
0.35	9.74204	14.742
0.4	9.7415	14.7415
0.45	9.74096	14.741
0.5	9.74041	14.7404
0.55	9.78299	14.783
0.6	9.82557	14.8256
0.65	9.86815	14.8682
0.7	9.91073	14.9107
0.75	9.95331	14.9533
0.8	9.97969	14.9797
0.85	10.0061	15.0061
0.9	10.0325	15.0325
0.95	10.0588	15.0588
1	10.0448	15.0448
1.05	10.0307	15.0307
1.1	10.0167	15.0167
1.15	10.0027	15.0027
1.2	9.98066	14.9807
1.25	9.95865	14.9587
1.3	9.93665	14.9366
1.35	9.91464	14.9146
1.4	9.89264	14.8926
1.45	9.85617	14.8562
1.5	9.81971	14.8197
1.55	9.78324	14.7832
1.6	9.85452	14.8545
1.65	9.9258	14.9258
1.7	9.99707	14.9971
1.75	10.0324	15.0324
1.8	10.0676	15.0676
1.85	10.1029	15.1029
1.9	10.0485	15.0485
1.95	9.99418	14.9942
2	9.93981	14.9398
2.05	9.57569	14.5757
2.1	9.21157	14.2116
2.15	8.84745	13.8475
2.2	8.48333	13.4833
2.25	8.20293	13.2029
2.3	7.92252	12.9225
2.35	7.64212	12.6421
2.4	7.36172	12.3617
2.45	7.08131	12.0813
2.5	6.78456	11.7846
2.55	6.48781	11.4878
2.6	6.19107	11.1911
2.65	5.89432	10.8943
2.7	5.59757	10.5976
2.75	5.30082	10.3008
2.8	5.03112	10.0311
2.85	4.76143	9.76143
2.9	4.49173	9.49173
2.95	4.11419	9.11419
3	3.73664	8.73664
3.05	3.3591	8.3591
3.1	2.95479	7.95479
3.15	2.55048	7.55048
3.2	2.14616	7.14616
3.25	1.74185	6.74185
3.3	1.36436	6.36436
3.35	0.986869	5.98687
3.4	0.609377	5.60938
3.45	0.39	5.23189
3.5	0.177677	4.85439
3.55	0.105209	4.4769
3.6	0.0327422	4.09941
3.65	0	3.72192
3.7	0	3.34442
3.75	0	2.96693
3.8	0	2.58944
3.85	0	2.21195
3.9	0	1.83446
3.95	0	1.45696
4	0	1.07947
4.05	0	0.70198
4.1	0	0.324488
4.15	0	0.25
4.2	0	0.1
4.25	0	0
4.3	0.00760364	0
4.35	0.0204445	0
4.4	0.0332853	0
4.45	0.0461261	0
4.5	0.058967	0.00760364
4.55	0.0585014	0.0204445
4.6	0.0580359	0.0332853
4.65	0.0575704	0.0461261
4.7	0.0571049	0.058967
4.75	0.0566393	0.0585014
4.8	0.028	0
4.85	0.00124141	0.00082
4.9	0.00082	0.00041
4.95	0.00041	0
5	0	0
