# Supplementary material for: Exploration of the intelligent control system of autonomous vehicles based on edge computing
Source: PLoS One. 2023 Feb 2;18(2):e0281294. doi: 10.1371/journal.pone.0281294 (PMC9894409; doi:10.1371/journal.pone.0281294)
Supplement: S1 Data — (ZIP) [file pone.0281294.s001.zip › ╩2╛▌░n/Figure 12a.xlsx]

## Sheet: Sheet1
1	0.0870445	0.0870445
2	0.0813765	0.0813765
3	0.0955466	0.0955466
4	0.0846154	0.0846154
5	0.0846154	0.0846154
6	0.0809717	0.0809717
7	0.0846154	0.0846154
8	0.0809717	0.0809717
9	0.0874494	0.0874494
10	0.091498	0.091498
11	0.0894737	0.0894737
12	0.0813765	0.0813765
13	0.0809717	0.0809717
14	0.0919028	0.0919028
15	0.0935223	0.0935223
16	0.0878543	0.0878543
17	0.0817814	0.0817814
18	0.0927126	0.0927126
19	0.0850202	0.0850202
20	0.0846154	0.0846154
