# Supplementary material for: Exploration of the intelligent control system of autonomous vehicles based on edge computing
Source: PLoS One. 2023 Feb 2;18(2):e0281294. doi: 10.1371/journal.pone.0281294 (PMC9894409; doi:10.1371/journal.pone.0281294)
Supplement: S1 Data — (ZIP) [file pone.0281294.s001.zip › ╩2╛▌░n/Figure 12b.xlsx]

## Sheet: Sheet1
0	0	0
0.05	0.783128	0.624141
0.1	0.843651	0.632682
0.15	0.856	0.675871
0.2	0.869397	0.687302
0.25	0.883	0.730525
0.3	0.897965	0.753
0.35	0.900715	0.776393
0.4	0.9035	0.7946
0.45	0.916	0.812807
0.5	0.926321	0.830904
0.55	0.9319	0.8445
0.6	0.937555	0.858096
0.65	0.943124	0.871691
0.7	0.95	0.8853
0.75	0.957397	0.9064
0.8	0.96305	0.9275
0.85	0.968699	0.948454
0.9	0.97913	0.96566
0.95	0.989561	0.982866
1	1	1
