# Supplementary material for: Exploration of the intelligent control system of autonomous vehicles based on edge computing
Source: PLoS One. 2023 Feb 2;18(2):e0281294. doi: 10.1371/journal.pone.0281294 (PMC9894409; doi:10.1371/journal.pone.0281294)
Supplement: S1 Data — (ZIP) [file pone.0281294.s001.zip › ╩2╛▌░n/Figure 13a.xlsx]

## Sheet: Sheet1
0	44.8193	57.8313
0.2	46.2651	53.253
0.4	43.0522	48.6747
0.6	39.8394	43.7349
0.8	36.6265	38.7952
1	32.9317	36.2048
1.2	29.2369	33.6145
1.4	25.5422	31.0241
1.6	24.4177	28.4337
1.8	23.2932	27.2289
2	22.1687	26.0241
2.2	21.0442	24.8193
2.4	19.9197	23.6145
2.6	18.7952	22.4096
2.8	17.6707	21.2048
3	16.5462	20
3.2	15.4217	19.3647
3.4	14.6988	18.7295
3.6	13.9759	18.0942
3.8	13.253	17.4589
4	12.5301	16.8237
4.2	11.8072	16.1884
4.4	11.0843	15.5531
4.6	10.3614	14.9179
4.8	9.63855	14.2826
5	8.91566	13.6473
5.2	8.53701	13.012
5.4	8.15835	12.7711
5.6	7.77969	12.5301
5.8	7.40103	12.2892
6	7.02238	12.0482
6.2	6.64372	11.8072
6.4	6.26506	11.5663
6.6	6.14458	11.3253
6.8	6.0241	11.0843
7	5.90361	10.8434
7.2	5.78313	10.6024
7.4	5.66265	10.3614
7.6	5.54217	10.1205
7.8	5.42169	9.87952
8	5.3012	9.63855
8.2	5.18072	9.39759
8.4	5.06024	9.15663
8.6	4.93976	9.07631
8.8	4.81928	8.99598
9	4.6988	8.91566
9.2	4.57831	8.83534
9.4	4.48795	8.75502
9.6	4.39759	8.6747
9.8	4.30723	8.59438
10	4.21687	8.51406
10.2	4.12651	8.43373
10.4	4.03614	8.35341
10.6	3.94578	8.27309
10.8	3.85542	8.19277
11	3.85542	8.11245
11.2	3.86295	8.03213
11.4	3.87048	7.95181
11.6	3.87801	7.87149
11.8	3.88554	7.79116
12	3.89307	7.71084
12.2	3.9006	7.63052
12.4	3.90813	7.5502
12.6	3.91566	7.46988
12.8	3.92319	7.40295
13	3.93072	7.33601
13.2	3.93825	7.26908
13.4	3.94578	7.20214
13.6	3.95331	7.13521
13.8	3.96084	7.06827
14	3.96837	7.00134
14.2	3.9759	6.9344
14.4	3.98343	6.86747
14.6	3.99096	6.80054
14.8	3.99849	6.7336
15	4.00602	6.66667
15.2	4.01355	6.59973
15.4	4.02108	6.5328
15.6	4.02861	6.46586
15.8	4.03614	6.39893
16	4.04367	6.33199
16.2	4.0512	6.26506
16.4	4.05873	6.20482
16.6	4.06627	6.14458
16.8	4.0738	6.08434
17	4.08133	6.0241
17.2	4.08886	5.96386
17.4	4.09639	5.90361
17.6	3.95181	5.84337
17.8	3.80723	5.78313
18	3.66265	5.72289
18.2	3.51807	5.66265
18.4	3.37349	5.60241
18.6	3.3954	5.54217
18.8	3.41731	5.48193
19	3.43921	5.42169
19.2	3.46112	5.36145
19.4	3.48302	5.3012
19.6	3.50493	5.24096
19.8	3.52683	5.18072
20	3.54874	5.12048
20.2	3.57065	5.06024
20.4	3.59255	5.00669
20.6	3.61446	4.95315
20.8	3.61057	4.8996
21	3.60668	4.84605
21.2	3.6028	4.7925
21.4	3.59891	4.73896
21.6	3.59503	4.68541
21.8	3.59114	4.63186
22	3.58725	4.57831
22.2	3.58337	4.52477
22.4	3.57948	4.47122
22.6	3.57559	4.41767
22.8	3.57171	4.36412
23	3.56782	4.31058
23.2	3.56393	4.25703
23.4	3.56005	4.20348
23.6	3.55616	4.14993
23.8	3.55227	4.09639
24	3.54839	4.08491
24.2	3.5445	4.07344
24.4	3.54061	4.06196
24.6	3.53673	4.05049
24.8	3.53284	4.03901
25	3.52895	4.02754
25.2	3.52507	4.01606
25.4	3.52118	4.00459
25.6	3.51729	3.99312
25.8	3.51341	3.98164
26	3.50952	3.97017
26.2	3.50564	3.95869
26.4	3.50175	3.94722
26.6	3.49786	3.93574
26.8	3.49398	3.92427
27	3.49009	3.91279
27.2	3.4862	3.90132
27.4	3.48232	3.88985
27.6	3.47843	3.87837
27.8	3.47454	3.8669
28	3.47066	3.85542
28.2	3.46677	3.84274
28.4	3.46288	3.83006
28.6	3.459	3.81737
28.8	3.45511	3.80469
29	3.45122	3.79201
29.2	3.44734	3.77933
29.4	3.44345	3.76665
29.6	3.43956	3.75396
29.8	3.43568	3.74128
30	3.43179	3.7286
30.2	3.42791	3.71592
30.4	3.42402	3.70323
30.6	3.42013	3.69055
30.8	3.41625	3.67787
31	3.41236	3.66519
31.2	3.40847	3.6525
31.4	3.40459	3.63982
31.6	3.4007	3.62714
31.8	3.39681	3.61446
32	3.39293	3.60178
32.2	3.38904	3.58909
32.4	3.38515	3.57641
32.6	3.38127	3.56373
32.8	3.37738	3.55105
33	3.37349	3.53836
33.2	3.25301	3.52568
33.4	3.13253	3.513
33.6	3.01205	3.50032
33.8	2.89157	3.48763
34	2.89934	3.47495
34.2	2.90711	3.46227
34.4	2.91489	3.44959
34.6	2.92266	3.43691
34.8	2.93043	3.42422
35	2.9382	3.41154
35.2	2.94598	3.39886
35.4	2.95375	3.38618
35.6	2.96152	3.37349
35.8	2.9693	3.37349
36	2.97707	3.37349
36.2	2.98484	3.37349
36.4	2.99262	3.37349
36.6	3.00039	3.37349
36.8	3.00816	3.37349
37	3.01593	3.37349
37.2	3.02371	3.37349
37.4	3.03148	3.37349
37.6	3.03925	3.37349
37.8	3.04703	3.37349
38	3.0548	3.37349
38.2	3.06257	3.37349
38.4	3.07035	3.37349
38.6	3.07812	3.37349
38.8	3.08589	3.37349
39	3.09366	3.37349
39.2	3.10144	3.37349
39.4	3.10921	3.37349
39.6	3.11698	3.37349
39.8	3.12476	3.37349
40	3.13253	3.37349
