# Supplementary material for: Exploration of the intelligent control system of autonomous vehicles based on edge computing
Source: PLoS One. 2023 Feb 2;18(2):e0281294. doi: 10.1371/journal.pone.0281294 (PMC9894409; doi:10.1371/journal.pone.0281294)
Supplement: S1 Data — (ZIP) [file pone.0281294.s001.zip › ╩2╛▌░n/Figure 13b.xlsx]

## Sheet: Sheet1
0	-5.77778	-5.11934
0.05	-6.46365	-4.62551
0.1	-7.14952	-4.13169
0.15	-7.83539	-3.63786
0.2	-7.51989	-3.55213
0.25	-7.20439	-3.46639
0.3	-6.88889	-3.38066
0.35	-6.57339	-3.29492
0.4	-6.25789	-3.20919
0.45	-5.94239	-3.12346
0.5	-4.50206	-3.03772
0.55	-4.43004	-2.95199
0.6	-4.35802	-2.86626
0.65	-4.28601	-2.78052
0.7	-4.21399	-2.69479
0.75	-4.14198	-2.60905
0.8	-4.06996	-2.51989
0.85	-3.99794	-2.43073
0.9	-3.92593	-2.34156
0.95	-3.14403	-2.2524
1	-3.12052	-2.16324
1.05	-3.097	-2.07407
1.1	-3.07349	-2.05761
1.15	-3.04997	-2.04115
1.2	-3.02646	-2.02469
1.25	-3.00294	-2.00823
1.3	-2.97942	-1.99177
1.35	-2.95591	-1.97531
1.4	-2.93239	-1.95885
1.45	-2.90888	-1.94239
1.5	-2.88536	-1.92593
1.55	-2.86185	-1.90947
1.6	-2.83833	-1.893
1.65	-2.81481	-1.87654
1.7	-2.86054	-1.86008
1.75	-2.90626	-1.84362
1.8	-2.95199	-1.82716
1.85	-2.99771	-1.67627
1.9	-3.04344	-1.52538
1.95	-3.08916	-1.37449
2	-3.13489	-1.36991
2.05	-3.18061	-1.36534
2.1	-3.22634	-1.36077
2.15	-2.84225	-1.3562
2.2	-2.45816	-1.35162
2.25	-2.07407	-1.34705
2.3	-2.06036	-1.34248
2.35	-2.04664	-1.33791
2.4	-2.03292	-1.33333
2.45	-2.0192	-1.32876
2.5	-2.00549	-1.32419
2.55	-1.99177	-1.31962
2.6	-1.97805	-1.31504
2.65	-1.96433	-1.31047
2.7	-1.95062	-1.3059
2.75	-1.91404	-1.30133
2.8	-1.87746	-1.29675
2.85	-1.84088	-1.29218
2.9	-1.8043	-1.24417
2.95	-1.76772	-1.19616
3	-3.92593	-1.14815
3.05	-3.47325	-1.10014
3.1	-3.02058	-1.05213
3.15	-2.5679	-1.00412
3.2	-2.11523	-0.97668
3.25	-1.66255	-0.949246
3.3	-1.20988	-0.921811
3.35	-1.1893	-0.894376
3.4	-1.16872	-0.866941
3.45	-1.14815	-0.839506
3.5	-1.12757	-0.812071
3.55	-1.107	-0.784636
3.6	-1.08642	-0.757202
3.65	-1.06584	-0.706904
3.7	-1.04527	-0.656607
3.75	-1.02469	-0.60631
3.8	-1.00412	-0.556013
3.85	-0.983539	-0.505716
3.9	-0.962963	-0.455418
3.95	-0.917238	-0.405121
4	-0.871513	-0.354824
4.05	-0.825789	-0.304527
4.1	-0.780064	-0.30554
4.15	-0.734339	-0.306553
4.2	-0.688615	-0.307567
4.25	-0.64289	-0.30858
4.3	-0.597165	-0.309593
4.35	-0.55144	-0.310607
4.4	-0.549726	-0.31162
4.45	-0.548011	-0.312633
4.5	-0.546296	-0.313647
4.55	-0.544582	-0.31466
4.6	-0.542867	-0.315673
4.65	-0.541152	-0.316687
4.7	-0.539438	-0.3177
4.75	-0.537723	-0.318713
4.8	-0.536008	-0.319727
4.85	-0.534294	-0.32074
4.9	-0.532579	-0.321753
4.95	-0.530864	-0.322767
5	-0.52915	-0.32378
5.05	-0.527435	-0.324793
5.1	-0.52572	-0.325807
5.15	-0.524005	-0.32682
5.2	-0.522291	-0.327833
5.25	-0.520576	-0.328847
5.3	-0.518861	-0.32986
5.35	-0.517147	-0.330873
5.4	-0.515432	-0.331887
5.45	-0.513717	-0.3329
5.5	-0.512003	-0.333913
5.55	-0.510288	-0.222222
5.6	-0.486772	-0.218481
5.65	-0.463257	-0.21474
5.7	-0.439741	-0.210999
5.75	-0.416226	-0.207258
5.8	-0.39271	-0.203517
5.85	-0.369195	-0.199776
5.9	-0.345679	-0.196034
5.95	-0.322163	-0.192293
6	-0.298648	-0.188552
6.05	-0.275132	-0.184811
6.1	-0.251617	-0.18107
6.15	-0.228101	-0.177329
6.2	-0.204586	-0.173588
6.25	-0.18107	-0.169847
6.3	-0.157554	-0.166105
6.35	-0.134039	-0.162364
6.4	-0.110523	-0.158623
6.45	-0.0870076	-0.154882
6.5	-0.0634921	-0.151141
6.55	-0.0399765	-0.1474
6.6	-0.0164609	-0.143659
6.65	-0.0411523	-0.139918
6.7	-0.0658436	-0.140466
6.75	-0.090535	-0.141015
6.8	-0.115226	-0.141564
6.85	-0.139918	-0.142112
6.9	-0.164609	-0.142661
6.95	-0.1893	-0.14321
7	-0.213992	-0.143759
7.05	-0.238683	-0.144307
7.1	-0.263374	-0.144856
7.15	-0.288066	-0.145405
7.2	-0.312757	-0.145953
7.25	-0.337449	-0.146502
7.3	-0.36214	-0.147051
7.35	-0.386831	-0.147599
7.4	-0.382716	-0.148148
7.45	-0.378601	-0.148697
7.5	-0.374486	-0.149246
7.55	-0.37037	-0.149794
7.6	-0.366255	-0.150343
7.65	-0.36214	-0.150892
7.7	-0.358025	-0.15144
7.75	-0.353909	-0.151989
7.8	-0.349794	-0.152538
7.85	-0.345679	-0.153086
7.9	-0.341564	-0.153635
7.95	-0.337449	-0.154184
8	-0.333333	-0.154733
8.05	-0.329218	-0.155281
8.1	-0.325103	-0.15583
8.15	-0.320988	-0.156379
8.2	-0.316872	-0.156927
8.25	-0.312757	-0.157476
8.3	-0.308642	-0.158025
8.35	-0.304527	-0.158573
8.4	-0.300412	-0.159122
8.45	-0.296296	-0.159671
8.5	-0.292181	-0.160219
8.55	-0.288066	-0.160768
8.6	-0.283951	-0.161317
8.65	-0.279835	-0.161866
8.7	-0.27572	-0.162414
8.75	-0.271605	-0.162963
8.8	-0.26749	-0.163512
8.85	-0.263374	-0.16406
8.9	-0.26166	-0.164609
8.95	-0.259945	-0.165158
9	-0.25823	-0.165706
9.05	-0.256516	-0.166255
9.1	-0.254801	-0.166804
9.15	-0.253086	-0.167353
9.2	-0.251372	-0.167901
9.25	-0.249657	-0.16845
9.3	-0.247942	-0.168999
9.35	-0.246228	-0.169547
9.4	-0.244513	-0.170096
9.45	-0.242798	-0.170645
9.5	-0.241084	-0.171193
9.55	-0.239369	-0.171742
9.6	-0.237654	-0.172291
9.65	-0.23594	-0.17284
9.7	-0.234225	-0.173388
9.75	-0.23251	-0.173937
9.8	-0.230796	-0.174486
9.85	-0.229081	-0.175034
9.9	-0.227366	-0.175583
9.95	-0.225652	-0.176132
10	-0.223937	-0.17668
10.05	-0.222222	-0.177229
10.1	-0.217381	-0.177778
10.15	-0.212539	-0.178326
10.2	-0.207698	-0.178875
10.25	-0.202856	-0.179424
10.3	-0.198015	-0.179973
10.35	-0.193174	-0.180521
10.4	-0.188332	-0.18107
10.45	-0.183491	-0.185911
10.5	-0.178649	-0.190753
10.55	-0.173808	-0.195594
10.6	-0.168966	-0.200436
10.65	-0.164125	-0.205277
10.7	-0.159283	-0.210119
10.75	-0.154442	-0.21496
10.8	-0.149601	-0.219802
10.85	-0.144759	-0.224643
10.9	-0.139918	-0.229484
10.95	-0.135076	-0.234326
11	-0.130235	-0.239167
11.05	-0.125393	-0.244009
11.1	-0.120552	-0.24885
11.15	-0.11571	-0.253692
11.2	-0.110869	-0.258533
11.25	-0.106028	-0.263374
11.3	-0.101186	-0.263374
11.35	-0.0963447	-0.263374
11.4	-0.0915033	-0.263374
11.45	-0.0866618	-0.263374
11.5	-0.0818204	-0.263374
11.55	-0.0769789	-0.263374
11.6	-0.0721375	-0.263374
11.65	-0.0672961	-0.263374
11.7	-0.0624546	-0.263374
11.75	-0.0576132	-0.263374
11.8	-0.0557842	-0.263374
11.85	-0.0539552	-0.263374
11.9	-0.0521262	-0.263374
11.95	-0.0502972	-0.263374
12	-0.0484682	-0.263374
12.05	-0.0466392	-0.263374
12.1	-0.0448102	-0.263374
12.15	-0.0429813	-0.263374
12.2	-0.0411523	-0.263374
12.25	-0.0393233	-0.263374
12.3	-0.0374943	-0.263374
12.35	-0.0356653	-0.263374
12.4	-0.0338363	-0.263374
12.45	-0.0320073	-0.263374
12.5	-0.0301783	-0.263374
12.55	-0.0283493	-0.263374
12.6	-0.0265203	-0.263374
12.65	-0.0246914	-0.263374
12.7	-0.0228624	-0.263374
12.75	-0.0210334	-0.263374
12.8	-0.0192044	-0.263374
12.85	-0.0173754	-0.263374
12.9	-0.0155464	-0.263374
12.95	-0.0137174	-0.263374
13	-0.0118884	-0.263374
13.05	-0.0100594	-0.263374
13.1	-0.00823045	-0.263374
13.15	-0.00640146	-0.263374
13.2	-0.00457247	-0.263374
13.25	-0.00274348	-0.263374
13.3	-0.000914495	-0.263374
13.35	0.000914495	-0.263374
13.4	0.00274348	-0.263374
13.45	0.00457247	-0.263374
13.5	0.00640146	-0.263374
13.55	0.00823045	-0.263374
13.6	0.0100594	-0.263374
13.65	0.0118884	-0.263374
13.7	0.0137174	-0.263374
13.75	0.0155464	-0.263374
13.8	0.0173754	-0.263374
13.85	0.0192044	-0.263374
13.9	0.0210334	-0.256516
13.95	0.0228624	-0.249657
14	0.0246914	-0.242798
14.05	0.0219479	-0.23594
14.1	0.0192044	-0.229081
14.15	0.0164609	-0.222222
14.2	0.0137174	-0.215364
14.25	0.0109739	-0.208505
14.3	0.00823045	-0.201646
14.35	0.00548697	-0.194787
14.4	0.00274348	-0.187929
14.45	-1.20043e-15	-0.18107
14.5	-0.00274348	-0.174211
14.55	-0.00548697	-0.167353
14.6	-0.00823045	-0.160494
14.65	-0.0109739	-0.153635
14.7	-0.0137174	-0.146776
14.75	-0.0164609	-0.139918
14.8	-0.0156036	-0.133059
14.85	-0.0147462	-0.1262
14.9	-0.0138889	-0.119342
14.95	-0.0130316	-0.112483
15	-0.0121742	-0.105624
15.05	-0.0113169	-0.0987654
15.1	-0.0104595	-0.0987654
15.15	-0.00960219	-0.0987654
15.2	-0.00874486	-0.0987654
15.25	-0.00788752	-0.0987654
15.3	-0.00703018	-0.0987654
15.35	-0.00617284	-0.0987654
15.4	-0.0053155	-0.0987654
15.45	-0.00445816	-0.0987654
15.5	-0.00360082	-0.0987654
15.55	-0.00274348	-0.0987654
15.6	-0.00188615	-0.0987654
15.65	-0.00102881	-0.0987654
15.7	-0.000171468	-0.0987654
15.75	0.000685871	-0.0987654
15.8	0.00154321	-0.0987654
15.85	0.00240055	-0.0987654
15.9	0.00325789	-0.0987654
15.95	0.00411523	-0.0987654
16	0.00497257	-0.0987654
16.05	0.0058299	-0.0987654
16.1	0.00668724	-0.0987654
16.15	0.00754458	-0.0987654
16.2	0.00840192	-0.0987654
16.25	0.00925926	-0.0987654
16.3	0.0101166	-0.0987654
16.35	0.0109739	-0.0987654
16.4	0.0118313	-0.0987654
16.45	0.0126886	-0.0987654
16.5	0.013546	-0.0987654
16.55	0.0144033	-0.0987654
16.6	0.0152606	-0.0987654
16.65	0.016118	-0.0987654
16.7	0.0169753	-0.0987654
16.75	0.0178326	-0.0987654
16.8	0.01869	-0.0987654
16.85	0.0195473	-0.0987654
16.9	0.0204047	-0.0987654
16.95	0.021262	-0.0987654
17	0.0221193	-0.0987654
17.05	0.0229767	-0.0987654
17.1	0.023834	-0.0987654
17.15	0.0246914	-0.0987654
17.2	0.0246914	-0.0987654
17.25	0.0246914	-0.0987654
17.3	0.0246914	-0.0987654
17.35	0.0246914	-0.0987654
17.4	0.0246914	-0.0987654
17.45	0.0246914	-0.0987654
17.5	0.0246914	-0.0987654
17.55	0.0246914	-0.0987654
17.6	0.0246914	-0.0987654
17.65	0.0246914	-0.0987654
17.7	0.0246914	-0.0987654
17.75	0.0246914	-0.0987654
17.8	0.0246914	-0.0987654
17.85	0.0246914	-0.0987654
17.9	0.0246914	-0.0987654
17.95	0.0246914	-0.0987654
18	0.0246914	-0.0987654
18.05	0.0246914	-0.0987654
18.1	0.0246914	-0.0987654
18.15	0.0246914	-0.0987654
18.2	0.0246914	-0.0987654
18.25	0.0246914	-0.0987654
18.3	0.0246914	-0.0987654
18.35	0.0246914	-0.0987654
18.4	0.0246914	-0.0987654
18.45	0.0246914	-0.0987654
18.5	0.0246914	-0.0987654
18.55	0.0246914	-0.0987654
18.6	0.0246914	-0.0987654
18.65	0.0246914	-0.0987654
18.7	0.0246914	-0.0987654
18.75	0.0246914	-0.0987654
18.8	0.0246914	-0.0987654
18.85	0.0246914	-0.0987654
18.9	0.0246914	-0.0987654
18.95	0.0246914	-0.0987654
19	0.0246914	-0.0982574
19.05	0.0246914	-0.0977493
19.1	0.0246914	-0.0972413
19.15	0.0246914	-0.0967332
19.2	0.0246914	-0.0962252
19.25	0.0246914	-0.0957171
19.3	0.0246914	-0.0952091
19.35	0.0246914	-0.094701
19.4	0.0246914	-0.094193
19.45	0.0246914	-0.0936849
19.5	0.0246914	-0.0931769
19.55	0.0246914	-0.0926688
19.6	0.0246914	-0.0921607
19.65	0.0246914	-0.0916527
19.7	0.0246914	-0.0911446
19.75	0.0246914	-0.0906366
19.8	0.0246914	-0.0901285
19.85	0.0246914	-0.0896205
19.9	0.0246914	-0.0891124
19.95	0.0246914	-0.0886044
20	0.0246914	-0.0880963
20.05	0.0246914	-0.0875883
20.1	0.0246914	-0.0870802
20.15	0.0246914	-0.0865722
20.2	0.0256712	-0.0860641
20.25	0.026651	-0.0855561
20.3	0.0276308	-0.085048
20.35	0.0286106	-0.08454
20.4	0.0295904	-0.0840319
20.45	0.0305703	-0.0835239
20.5	0.0315501	-0.0830158
20.55	0.0325299	-0.0825077
20.6	0.0335097	-0.0819997
20.65	0.0344895	-0.0814916
20.7	0.0354693	-0.0809836
20.75	0.0364491	-0.0804755
20.8	0.037429	-0.0799675
20.85	0.0384088	-0.0794594
20.9	0.0393886	-0.0789514
20.95	0.0403684	-0.0784433
21	0.0413482	-0.0779353
21.05	0.042328	-0.0774272
21.1	0.0433079	-0.0769192
21.15	0.0442877	-0.0764111
21.2	0.0452675	-0.0759031
21.25	0.0462473	-0.075395
21.3	0.0472271	-0.074887
21.35	0.0482069	-0.0743789
21.4	0.0491868	-0.0738709
21.45	0.0501666	-0.0733628
21.5	0.0511464	-0.0728547
21.55	0.0521262	-0.0723467
21.6	0.053106	-0.0718386
21.65	0.0540858	-0.0713306
21.7	0.0550656	-0.0708225
21.75	0.0560455	-0.0703145
21.8	0.0570253	-0.0698064
21.85	0.0580051	-0.0692984
21.9	0.0589849	-0.0687903
21.95	0.0599647	-0.0682823
22	0.0609445	-0.0677742
22.05	0.0619244	-0.0672662
22.1	0.0629042	-0.0667581
22.15	0.063884	-0.0662501
22.2	0.0648638	-0.065742
22.25	0.0658436	-0.065234
22.3	0.0589849	-0.0647259
22.35	0.0521262	-0.0642179
22.4	0.0452675	-0.0637098
22.45	0.0384088	-0.0632017
22.5	0.0315501	-0.0626937
22.55	0.0246914	-0.0621856
22.6	0.0178326	-0.0616776
22.65	0.0109739	-0.0611695
22.7	0.00411523	-0.0606615
22.75	-0.00274348	-0.0601534
22.8	-0.00960219	-0.0596454
22.85	-0.0164609	-0.0591373
22.9	-0.0233196	-0.0586293
22.95	-0.0301783	-0.0581212
23	-0.037037	-0.0576132
23.05	-0.0438957	-0.0591373
23.1	-0.0507545	-0.0606615
23.15	-0.0576132	-0.0621856
23.2	-0.0562414	-0.0637098
23.25	-0.0548697	-0.065234
23.3	-0.0534979	-0.0667581
23.35	-0.0521262	-0.0682823
23.4	-0.0507545	-0.0698064
23.45	-0.0493827	-0.0713306
23.5	-0.048011	-0.0728547
23.55	-0.0466392	-0.0743789
23.6	-0.0452675	-0.0759031
23.65	-0.0438957	-0.0774272
23.7	-0.042524	-0.0789514
23.75	-0.0411523	-0.0804755
23.8	-0.0397805	-0.0819997
23.85	-0.0384088	-0.0835239
23.9	-0.037037	-0.085048
23.95	-0.0356653	-0.0865722
24	-0.0342936	-0.0880963
24.05	-0.0329218	-0.0896205
24.1	-0.0315501	-0.0911446
24.15	-0.0301783	-0.0926688
24.2	-0.0288066	-0.094193
24.25	-0.0274348	-0.0957171
24.3	-0.0260631	-0.0972413
24.35	-0.0246914	-0.0987654
24.4	-0.0233196	-0.10029
24.45	-0.0219479	-0.101814
24.5	-0.0205761	-0.103338
24.55	-0.0192044	-0.104862
24.6	-0.0178326	-0.106386
24.65	-0.0164609	-0.10791
24.7	-0.0150892	-0.109435
24.75	-0.0137174	-0.110959
24.8	-0.0123457	-0.112483
24.85	-0.0109739	-0.114007
24.9	-0.00960219	-0.115531
24.95	-0.00823045	-0.117055
25	-0.00685871	-0.118579
25.05	-0.00548697	-0.120104
25.1	-0.00411523	-0.121628
25.15	-0.00274348	-0.123152
25.2	-0.00137174	-0.124676
25.25	-1.29757e-15	-0.1262
25.3	0.00137174	-0.127724
25.35	0.00274348	-0.129249
25.4	0.00411523	-0.130773
25.45	0.00548697	-0.132297
25.5	0.00685871	-0.133821
25.55	0.00823045	-0.135345
25.6	0.00960219	-0.136869
25.65	0.0109739	-0.138394
25.7	0.0123457	-0.139918
25.75	0.0137174	-0.141442
25.8	0.0150892	-0.142966
25.85	0.0164609	-0.14449
25.9	0.0178326	-0.146014
25.95	0.0192044	-0.147538
26	0.0205761	-0.149063
26.05	0.0219479	-0.150587
26.1	0.0233196	-0.152111
26.15	0.0246914	-0.153635
26.2	0.0240949	-0.155159
26.25	0.0234985	-0.156683
26.3	0.0229021	-0.158208
26.35	0.0223057	-0.159732
26.4	0.0217093	-0.161256
26.45	0.0211129	-0.16278
26.5	0.0205165	-0.164304
26.55	0.0199201	-0.165828
26.6	0.0193237	-0.167353
26.65	0.0187273	-0.168877
26.7	0.0181309	-0.170401
26.75	0.0175344	-0.171925
26.8	0.016938	-0.173449
26.85	0.0163416	-0.174973
26.9	0.0157452	-0.176497
26.95	0.0151488	-0.178022
27	0.0145524	-0.179546
27.05	0.013956	-0.18107
27.1	0.0133596	-0.18107
27.15	0.0127632	-0.18107
27.2	0.0121668	-0.18107
27.25	0.0115703	-0.18107
27.3	0.0109739	-0.18107
27.35	0.0103775	-0.18107
27.4	0.00978112	-0.18107
27.45	0.00918471	-0.18107
27.5	0.0085883	-0.18107
27.55	0.00799189	-0.18107
27.6	0.00739548	-0.18107
27.65	0.00679907	-0.18107
27.7	0.00620266	-0.18107
27.75	0.00560625	-0.18107
27.8	0.00500984	-0.18107
27.85	0.00441343	-0.18107
27.9	0.00381702	-0.18107
27.95	0.00322061	-0.18107
28	0.0026242	-0.18107
28.05	0.00202779	-0.18107
28.1	0.00143138	-0.18107
28.15	0.000834973	-0.18107
28.2	0.000238564	-0.18107
28.25	-0.000357846	-0.18107
28.3	-0.000954255	-0.18107
28.35	-0.00155066	-0.18107
28.4	-0.00214707	-0.18107
28.45	-0.00274348	-0.18107
28.5	-0.00333989	-0.18107
28.55	-0.0039363	-0.18107
28.6	-0.00453271	-0.18107
28.65	-0.00512912	-0.18107
28.7	-0.00572553	-0.18107
28.75	-0.00632194	-0.18107
28.8	-0.00691835	-0.18107
28.85	-0.00751476	-0.18107
28.9	-0.00811117	-0.18107
28.95	-0.00870758	-0.181846
29	-0.00930399	-0.182623
29.05	-0.0099004	-0.183399
29.1	-0.0104968	-0.184176
29.15	-0.0110932	-0.184952
29.2	-0.0116896	-0.185729
29.25	-0.012286	-0.186505
29.3	-0.0128824	-0.187282
29.35	-0.0134789	-0.188058
29.4	-0.0140753	-0.188835
29.45	-0.0146717	-0.189611
29.5	-0.0152681	-0.190387
29.55	-0.0158645	-0.191164
29.6	-0.0164609	-0.19194
29.65	-0.0164609	-0.192717
29.7	-0.0164609	-0.193493
29.75	-0.0164609	-0.19427
29.8	-0.0164609	-0.195046
29.85	-0.0164609	-0.195823
29.9	-0.0164609	-0.196599
29.95	-0.0164609	-0.197376
30	-0.0164609	-0.198152
30.05	-0.0164609	-0.198928
30.1	-0.0164609	-0.199705
30.15	-0.0164609	-0.200481
30.2	-0.0164609	-0.201258
30.25	-0.0164609	-0.202034
30.3	-0.0164609	-0.202811
30.35	-0.0164609	-0.203587
30.4	-0.0164609	-0.204364
30.45	-0.0164609	-0.20514
30.5	-0.0164609	-0.205917
30.55	-0.0164609	-0.206693
30.6	-0.0164609	-0.20747
30.65	-0.0164609	-0.208246
30.7	-0.0164609	-0.209022
30.75	-0.0164609	-0.209799
30.8	-0.0164609	-0.210575
30.85	-0.0164609	-0.211352
30.9	-0.0164609	-0.212128
30.95	-0.0164609	-0.212905
31	-0.0164609	-0.213681
31.05	-0.0164609	-0.214458
31.1	-0.0164609	-0.215234
31.15	-0.0164609	-0.216011
31.2	-0.0164609	-0.216787
31.25	-0.0164609	-0.217563
31.3	-0.0164609	-0.21834
31.35	-0.0164609	-0.219116
31.4	-0.0164609	-0.219893
31.45	-0.0164609	-0.220669
31.5	-0.0164609	-0.221446
31.55	-0.0164609	-0.222222
31.6	-0.0164609	-0.223117
31.65	-0.0164609	-0.224011
31.7	-0.0164609	-0.224906
31.75	-0.0164609	-0.225801
31.8	-0.0164609	-0.226695
31.85	-0.0164609	-0.22759
31.9	-0.0164609	-0.228485
31.95	-0.0164609	-0.229379
32	-0.0164609	-0.230274
32.05	-0.0164609	-0.231168
32.1	-0.0164609	-0.232063
32.15	-0.0164609	-0.232958
32.2	-0.0164609	-0.233852
32.25	-0.0164609	-0.234747
32.3	-0.0164609	-0.235641
32.35	-0.0164609	-0.236536
32.4	-0.0170325	-0.237431
32.45	-0.017604	-0.238325
32.5	-0.0181756	-0.23922
32.55	-0.0187471	-0.240115
32.6	-0.0193187	-0.241009
32.65	-0.0198903	-0.241904
32.7	-0.0204618	-0.242798
32.75	-0.0210334	-0.243693
32.8	-0.0216049	-0.244588
32.85	-0.0221765	-0.245482
32.9	-0.0227481	-0.246377
32.95	-0.0233196	-0.247271
33	-0.0238912	-0.248166
33.05	-0.0244627	-0.249061
33.1	-0.0250343	-0.249955
33.15	-0.0256059	-0.25085
33.2	-0.0261774	-0.251744
33.25	-0.026749	-0.252639
33.3	-0.0273205	-0.253534
33.35	-0.0278921	-0.254428
33.4	-0.0284636	-0.255323
33.45	-0.0290352	-0.256218
33.5	-0.0296068	-0.257112
33.55	-0.0301783	-0.258007
33.6	-0.0307499	-0.258901
33.65	-0.0313214	-0.259796
33.7	-0.031893	-0.260691
33.75	-0.0324646	-0.261585
33.8	-0.0330361	-0.26248
33.85	-0.0336077	-0.263374
33.9	-0.0341792	-0.264289
33.95	-0.0347508	-0.265203
34	-0.0353224	-0.266118
34.05	-0.0358939	-0.267032
34.1	-0.0364655	-0.267947
34.15	-0.037037	-0.268861
34.2	-0.0376086	-0.269776
34.25	-0.0381802	-0.27069
34.3	-0.0387517	-0.271605
34.35	-0.0393233	-0.272519
34.4	-0.0398948	-0.273434
34.45	-0.0404664	-0.274348
34.5	-0.041038	-0.275263
34.55	-0.0416095	-0.276177
34.6	-0.0421811	-0.277092
34.65	-0.0427526	-0.278006
34.7	-0.0433242	-0.278921
34.75	-0.0438957	-0.279835
34.8	-0.0444673	-0.28075
34.85	-0.0450389	-0.281664
34.9	-0.0456104	-0.282579
34.95	-0.046182	-0.283493
35	-0.0467535	-0.284408
35.05	-0.0473251	-0.285322
35.1	-0.0478967	-0.286237
35.15	-0.0484682	-0.287151
35.2	-0.0490398	-0.288066
35.25	-0.0496113	-0.28898
35.3	-0.0501829	-0.289895
35.35	-0.0507545	-0.290809
35.4	-0.051326	-0.291724
35.45	-0.0518976	-0.292638
35.5	-0.0524691	-0.293553
35.55	-0.0530407	-0.294467
35.6	-0.0536123	-0.295382
35.65	-0.0541838	-0.296296
35.7	-0.0547554	-0.297211
35.75	-0.0553269	-0.298125
35.8	-0.0558985	-0.29904
35.85	-0.0564701	-0.299954
35.9	-0.0570416	-0.300869
35.95	-0.0576132	-0.301783
36	-0.0571051	-0.302698
36.05	-0.0565971	-0.303612
36.1	-0.056089	-0.304527
36.15	-0.055581	-0.304527
36.2	-0.0550729	-0.304527
36.25	-0.0545649	-0.304527
36.3	-0.0540568	-0.304527
36.35	-0.0535487	-0.304527
36.4	-0.0530407	-0.304527
36.45	-0.0525326	-0.304527
36.5	-0.0520246	-0.304527
36.55	-0.0515165	-0.304527
36.6	-0.0510085	-0.304527
36.65	-0.0505004	-0.304527
36.7	-0.0499924	-0.304527
36.75	-0.0494843	-0.304527
36.8	-0.0489763	-0.304527
36.85	-0.0484682	-0.304527
36.9	-0.0479602	-0.304527
36.95	-0.0474521	-0.304527
37	-0.0469441	-0.304527
37.05	-0.046436	-0.304527
37.1	-0.045928	-0.304527
37.15	-0.0454199	-0.304527
37.2	-0.0449119	-0.304527
37.25	-0.0444038	-0.304527
37.3	-0.0438957	-0.304527
37.35	-0.0433877	-0.304527
37.4	-0.0428796	-0.304527
37.45	-0.0423716	-0.304527
37.5	-0.0418635	-0.304527
37.55	-0.0413555	-0.304527
37.6	-0.0408474	-0.304527
37.65	-0.0403394	-0.304527
37.7	-0.0398313	-0.304527
37.75	-0.0393233	-0.304527
37.8	-0.0388152	-0.304527
37.85	-0.0383072	-0.304527
37.9	-0.0377991	-0.304527
37.95	-0.0372911	-0.304527
38	-0.036783	-0.304527
38.05	-0.036275	-0.304527
38.1	-0.0357669	-0.304527
38.15	-0.0352589	-0.304527
38.2	-0.0347508	-0.304527
38.25	-0.0342427	-0.304527
38.3	-0.0337347	-0.304527
38.35	-0.0332266	-0.304527
38.4	-0.0327186	-0.304527
38.45	-0.0322105	-0.304527
38.5	-0.0317025	-0.304527
38.55	-0.0311944	-0.304527
38.6	-0.0306864	-0.304527
38.65	-0.0301783	-0.304527
38.7	-0.0296703	-0.304527
38.75	-0.0291622	-0.304527
38.8	-0.0286542	-0.304527
38.85	-0.0281461	-0.304527
38.9	-0.0276381	-0.304527
38.95	-0.02713	-0.304527
39	-0.026622	-0.304527
39.05	-0.0261139	-0.304527
39.1	-0.0256059	-0.304527
39.15	-0.0250978	-0.304527
39.2	-0.0245897	-0.304527
39.25	-0.0240817	-0.304527
39.3	-0.0235736	-0.304527
39.35	-0.0230656	-0.304527
39.4	-0.0225575	-0.304527
39.45	-0.0220495	-0.304527
39.5	-0.0215414	-0.304527
39.55	-0.0210334	-0.304527
39.6	-0.0205253	-0.304527
39.65	-0.0200173	-0.304527
39.7	-0.0195092	-0.304527
39.75	-0.0190012	-0.304527
39.8	-0.0184931	-0.304527
39.85	-0.0179851	-0.304527
39.9	-0.017477	-0.304527
39.95	-0.016969	-0.304527
40	-0.0164609	-0.304527
