# Supplementary material for: Exploration of the intelligent control system of autonomous vehicles based on edge computing
Source: PLoS One. 2023 Feb 2;18(2):e0281294. doi: 10.1371/journal.pone.0281294 (PMC9894409; doi:10.1371/journal.pone.0281294)
Supplement: S1 Data — (ZIP) [file pone.0281294.s001.zip › ╩2╛▌░n/Figure 13c.xlsx]

## Sheet: Sheet1
0	60	0
0.5	61.9965	0
1	50.1518	0
1.5	37.6671	0
2	31.27	0
2.5	24.86	0
3	21.2294	0
3.5	17.5988	0
4	13.9682	0
4.5	12.3643	0
5	10.7604	0
5.5	9.15647	0
6	7.55255	0
6.5	5.94863	0
7	4.34471	0
7.5	3.97479	0
8	3.60487	0
8.5	3.23496	0
9	2.86504	0
9.5	2.49513	0
10	2.12521	0
10.5	1.75529	0
11	1.65529	0
11.5	1.55529	0
12	1.45529	0
12.5	1.35529	0
13	1.25529	0
13.5	1.15529	0
14	1.05529	0
14.5	0.955294	0
15	0.855294	0
15.5	0.755294	0
16	0.791176	0
16.5	0.827059	0
17	0.862941	0
17.5	0.898824	0
18	0.934706	0
18.5	0.970588	0
19	1.00647	0
19.5	1.04235	0
20	1.00288	0
20.5	0.963399	0
21	0.923922	0
21.5	0.884444	0
22	0.844967	0
22.5	0.80549	0
23	0.766013	0
23.5	0.726536	0
24	0.687059	0
24.5	0.629804	0
25	0.572549	0
25.5	0.515294	0
26	0.458039	0
26.5	0.400784	0
27	0.343529	0
27.5	0.286275	0
28	0.22902	0
28.5	0.171765	0
29	0.11451	0
29.5	0.0572549	0
30	0	0
30.5	0	0
31	0	0
31.5	0	0
32	0	0
32.5	0	0
33	0	0
33.5	0	0
34	0	0
34.5	0	0
35	0	0
35.5	0	0
36	0	0
36.5	0	0
37	0	0
37.5	0	0
38	0	0
38.5	0	0
39	0	0
39.5	0	0
40	0	0
