# Supplementary material for: Exploration of the intelligent control system of autonomous vehicles based on edge computing
Source: PLoS One. 2023 Feb 2;18(2):e0281294. doi: 10.1371/journal.pone.0281294 (PMC9894409; doi:10.1371/journal.pone.0281294)
Supplement: S1 Data — (ZIP) [file pone.0281294.s001.zip › ╩2╛▌░n/Figure 14a.xlsx]

## Sheet: Sheet1
0	55	100
0.5	41.8	88.36
1	28.6	76.72
1.5	15.4185	65.08
2	12.6	53.44
2.5	9.7815	41.8
3	7.04846	30.16
3.5	7.75	18.5022
4	8.45154	15.4
4.5	9.15308	12.3348
5	9.85463	12.858
5.5	10.5727	13.3812
6	11.47	13.9044
6.5	12.3673	14.4276
7	13.2646	14.978
7.5	14.1619	15.77
8	14.978	16.562
8.5	15.1	17.3541
9	15.222	18.1461
9.5	15.3441	18.9427
10	15.4661	18.997
10.5	15.5881	19.0513
11	15.7101	19.1055
11.5	15.8322	19.1598
12	15.9542	19.2141
12.5	16.0762	19.2683
13	16.1982	19.3226
13.5	16.3203	19.3833
14	16.4423	19.416
14.5	16.5643	19.4487
15	16.6863	19.4815
15.5	16.8084	19.5142
16	16.9304	19.547
16.5	17.0524	19.5797
17	17.1744	19.6124
17.5	17.6211	19.6452
18	21.12	19.6779
18.5	21.12	19.7107
19	21.12	19.7434
19.5	21.12	19.7761
20	21.12	19.8089
20.5	21.12	19.8416
21	21.1454	19.8744
21.5	21.34	19.9071
22	21.5346	20.2643
22.5	21.7293	20.352
23	21.9239	20.4397
23.5	22.1185	20.5274
24	22.3131	20.615
24.5	22.5078	20.7027
25	22.7024	20.7904
25.5	22.9075	20.8781
26	22.8634	20.9658
26.5	22.8193	21.0535
27	22.7752	21.1454
27.5	22.7311	21.1454
28	22.687	21.1454
28.5	22.643	21.1454
29	22.5989	21.1454
29.5	22.5548	21.1454
30	22.5107	21.1454
30.5	22.4666	21.1454
31	22.4225	21.1454
31.5	22.467	21.5
32	22.483	21.5
32.5	22.499	21.5
33	22.5151	21.5
33.5	22.5311	21.5859
34	22.5472	21.5859
34.5	22.5632	21.5859
35	22.5792	21.5859
35.5	22.5953	21.5859
36	22.6113	21.5859
36.5	22.6274	21.5859
37	22.6434	21.5859
37.5	22.6594	21.5859
38	22.6755	21.5859
38.5	22.6915	21.5859
39	22.7076	21.5859
39.5	22.9075	21.5859
40	22.9075	21.5859
