# Supplementary material for: Exploration of the intelligent control system of autonomous vehicles based on edge computing
Source: PLoS One. 2023 Feb 2;18(2):e0281294. doi: 10.1371/journal.pone.0281294 (PMC9894409; doi:10.1371/journal.pone.0281294)
Supplement: S1 Data — (ZIP) [file pone.0281294.s001.zip › ╩2╛▌░n/Figure 14b.xlsx]

## Sheet: Sheet1
0	-3.9845	-5.00775
0.01	-4.19466	-5.0144
0.02	-4.40482	-5.02104
0.03	-4.61499	-5.02769
0.04	-4.82515	-5.03433
0.05	-5.03531	-5.04097
0.06	-5.24548	-5.04762
0.07	-5.45564	-5.05426
0.08	-5.66581	-5.06091
0.09	-5.87597	-5.06755
0.1	-5.72782	-5.0742
0.11	-5.57967	-5.08084
0.12	-5.43152	-5.08749
0.13	-5.28338	-5.09413
0.14	-5.13523	-5.10078
0.15	-4.98708	-5.10742
0.16	-4.83893	-5.11406
0.17	-4.69078	-5.12071
0.18	-4.54264	-5.12735
0.19	-4.66047	-5.134
0.2	-4.77829	-5.14064
0.21	-4.89612	-5.14729
0.22	-5.01395	-5.15393
0.23	-5.13178	-5.16058
0.24	-5.24961	-5.16722
0.25	-5.36744	-5.17386
0.26	-5.48527	-5.18051
0.27	-5.6031	-5.18715
0.28	-5.72093	-5.1938
0.29	-5.72713	-5.19368
0.3	-5.73333	-5.19356
0.31	-5.73953	-5.19343
0.32	-5.74574	-5.19331
0.33	-5.75194	-5.19319
0.34	-5.75814	-5.19307
0.35	-5.76434	-5.19295
0.36	-5.77054	-5.19283
0.37	-5.77674	-5.1927
0.38	-5.78295	-5.19258
0.39	-5.78915	-5.19246
0.4	-5.79535	-5.19234
0.41	-5.80155	-5.19222
0.42	-5.80775	-5.1921
0.43	-5.81395	-5.19197
0.44	-5.81395	-5.19185
0.45	-5.81395	-5.19173
0.46	-5.81395	-5.19161
0.47	-5.81395	-5.19149
0.48	-5.81395	-5.19137
0.49	-5.81395	-5.19124
0.5	-5.81395	-5.19112
0.51	-5.81395	-5.191
0.52	-5.81395	-5.19088
0.53	-5.81395	-5.19076
0.54	-5.81395	-5.19064
0.55	-5.81395	-5.19052
0.56	-5.81395	-5.19039
0.57	-5.78081	-5.19027
0.58	-5.74766	-5.19015
0.59	-5.71451	-5.19003
0.6	-5.68137	-5.18991
0.61	-5.64822	-5.18979
0.62	-5.61508	-5.18966
0.63	-5.58193	-5.18954
0.64	-5.54878	-5.18942
0.65	-5.51564	-5.1893
0.66	-5.48249	-5.18918
0.67	-5.44935	-5.18906
0.68	-5.4162	-5.18893
0.69	-5.38305	-5.18881
0.7	-5.34991	-5.18869
0.71	-5.31676	-5.18857
0.72	-5.28361	-5.18845
0.73	-5.25047	-5.18833
0.74	-5.21732	-5.1882
0.75	-5.18418	-5.18808
0.76	-5.15103	-5.18796
0.77	-5.11788	-5.18784
0.78	-5.08474	-5.18772
0.79	-5.05159	-5.1876
0.8	-5.01844	-5.18748
0.81	-4.9853	-5.18735
0.82	-4.95215	-5.18723
0.83	-4.91901	-5.18711
0.84	-4.88586	-5.18699
0.85	-4.85271	-5.18687
0.86	-4.90587	-5.18675
0.87	-4.95903	-5.18662
0.88	-5.01218	-5.1865
0.89	-5.06534	-5.18638
0.9	-5.11849	-5.18626
0.91	-5.17165	-5.18614
0.92	-5.22481	-5.18602
0.93	-5.25581	-5.18589
0.94	-5.28682	-5.18577
0.95	-5.31783	-5.18565
0.96	-5.34884	-5.18553
0.97	-5.37984	-5.18541
0.98	-5.41085	-5.18529
0.99	-5.44186	-5.18516
1	-5.47287	-5.18504
1.01	-5.50388	-5.18492
1.02	-5.53488	-5.1848
1.03	-5.56589	-5.18468
1.04	-5.5969	-5.18456
1.05	-5.62791	-5.18444
1.06	-5.65891	-5.18431
1.07	-5.68992	-5.18419
1.08	-5.72093	-5.18407
1.09	-5.75194	-5.18395
1.1	-5.78295	-5.18383
1.11	-5.57364	-5.18371
1.12	-5.36434	-5.18358
1.13	-5.15504	-5.18346
1.14	-4.94574	-5.18334
1.15	-5.15504	-5.18322
1.16	-5.36434	-5.1831
1.17	-5.57364	-5.18298
1.18	-5.78295	-5.18285
1.19	-5.54109	-5.18273
1.2	-5.29922	-5.18261
1.21	-5.05736	-5.18249
1.22	-4.8155	-5.18237
1.23	-4.57364	-5.18225
1.24	-4.88372	-5.18212
1.25	-5.1938	-5.182
1.26	-5.50388	-5.18188
1.27	-5.81395	-5.18176
1.28	-5.70543	-5.18164
1.29	-5.5969	-5.18152
1.3	-5.48837	-5.1814
1.31	-5.37984	-5.18127
1.32	-5.27132	-5.18115
1.33	-5.16279	-5.18103
1.34	-5.05426	-5.18091
1.35	-4.94574	-5.18079
1.36	-4.83721	-5.18067
1.37	-4.72868	-5.18054
1.38	-4.62016	-5.18042
1.39	-4.51163	-5.1803
1.4	-4.4031	-5.18018
1.41	-4.29457	-5.18006
1.42	-4.3876	-5.17994
1.43	-4.48062	-5.17981
1.44	-4.57364	-5.17969
1.45	-4.66667	-5.17957
1.46	-4.75969	-5.17945
1.47	-4.85271	-5.17933
1.48	-4.94574	-5.17921
1.49	-5.03876	-5.17908
1.5	-5.13178	-5.17896
1.51	-5.22481	-5.17884
1.52	-5.31783	-5.17872
1.53	-5.41085	-5.1786
1.54	-5.50388	-5.17848
1.55	-5.5969	-5.17836
1.56	-5.68992	-5.17823
1.57	-5.70662	-5.17811
1.58	-5.72332	-5.17799
1.59	-5.74001	-5.17787
1.6	-5.75671	-5.17775
1.61	-5.7734	-5.17763
1.62	-5.7901	-5.1775
1.63	-5.8068	-5.17738
1.64	-5.82349	-5.17726
1.65	-5.84019	-5.17714
1.66	-5.85689	-5.17702
1.67	-5.87358	-5.1769
1.68	-5.89028	-5.17677
1.69	-5.90698	-5.17665
1.7	-5.83876	-5.17653
1.71	-5.77054	-5.17641
1.72	-5.70233	-5.17629
1.73	-5.63411	-5.17617
1.74	-5.56589	-5.17604
1.75	-5.49767	-5.17592
1.76	-5.42946	-5.1758
1.77	-5.36124	-5.17568
1.78	-5.29302	-5.17556
1.79	-5.22481	-5.17544
1.8	-5.15659	-5.17532
1.81	-5.08837	-5.17519
1.82	-5.02016	-5.17507
1.83	-4.95194	-5.17495
1.84	-4.88372	-5.17483
1.85	-4.99612	-5.17471
1.86	-5.10853	-5.17459
1.87	-5.22093	-5.17446
1.88	-5.33333	-5.17434
1.89	-5.44574	-5.17422
1.9	-5.55814	-5.1741
1.91	-5.67054	-5.17398
1.92	-5.78295	-5.17386
1.93	-5.7261	-5.17373
1.94	-5.66925	-5.17361
1.95	-5.6124	-5.17349
1.96	-5.55556	-5.17337
1.97	-5.49871	-5.17325
1.98	-5.44186	-5.17313
1.99	-5.44444	-5.17301
2	-5.44703	-5.17288
2.01	-5.44961	-5.17276
2.02	-5.4522	-5.17264
2.03	-5.45478	-5.17252
2.04	-5.45736	-5.1724
2.05	-5.45995	-5.17228
2.06	-5.46253	-5.17215
2.07	-5.46512	-5.17203
2.08	-5.4677	-5.17191
2.09	-5.47028	-5.17179
2.1	-5.47287	-5.17167
2.11	-5.51717	-5.17155
2.12	-5.56146	-5.17142
2.13	-5.60576	-5.1713
2.14	-5.65006	-5.17118
2.15	-5.69435	-5.17106
2.16	-5.73865	-5.17094
2.17	-5.78295	-5.17082
2.18	-5.73385	-5.17069
2.19	-5.68475	-5.17057
2.2	-5.63566	-5.17045
2.21	-5.58656	-5.17033
2.22	-5.53747	-5.17021
2.23	-5.48837	-5.17009
2.24	-5.43928	-5.16997
2.25	-5.39018	-5.16984
2.26	-5.34109	-5.16972
2.27	-5.29199	-5.1696
2.28	-5.24289	-5.16948
2.29	-5.1938	-5.16936
2.3	-5.1447	-5.16924
2.31	-5.09561	-5.16911
2.32	-5.04651	-5.16899
2.33	-4.99742	-5.16887
2.34	-4.94832	-5.16875
2.35	-4.89922	-5.16863
2.36	-4.85013	-5.16851
2.37	-4.80103	-5.16838
2.38	-4.75194	-5.16826
2.39	-4.70284	-5.16814
2.4	-4.65375	-5.16802
2.41	-4.60465	-5.1679
2.42	-4.69989	-5.16778
2.43	-4.79513	-5.16765
2.44	-4.89037	-5.16753
2.45	-4.9856	-5.16741
2.46	-5.08084	-5.16729
2.47	-5.17608	-5.16717
2.48	-5.27132	-5.16705
2.49	-5.36656	-5.16693
2.5	-5.46179	-5.1668
2.51	-5.55703	-5.16668
2.52	-5.65227	-5.16656
2.53	-5.74751	-5.16644
2.54	-5.84275	-5.16632
2.55	-5.93798	-5.1662
2.56	-5.90181	-5.16607
2.57	-5.86563	-5.16595
2.58	-5.82946	-5.16583
2.59	-5.79328	-5.16571
2.6	-5.75711	-5.16559
2.61	-5.72093	-5.16547
2.62	-5.66314	-5.16534
2.63	-5.60536	-5.16522
2.64	-5.54757	-5.1651
2.65	-5.48978	-5.16498
2.66	-5.43199	-5.16486
2.67	-5.37421	-5.16474
2.68	-5.31642	-5.16461
2.69	-5.25863	-5.16449
2.7	-5.20085	-5.16437
2.71	-5.14306	-5.16425
2.72	-5.08527	-5.16413
2.73	-5.02748	-5.16401
2.74	-4.9697	-5.16389
2.75	-4.91191	-5.16376
2.76	-4.85412	-5.16364
2.77	-4.79634	-5.16352
2.78	-4.73855	-5.1634
2.79	-4.68076	-5.16328
2.8	-4.62297	-5.16316
2.81	-4.56519	-5.16303
2.82	-4.5074	-5.16291
2.83	-4.44961	-5.16279
2.84	-4.54485	-5.15414
2.85	-4.64009	-5.14548
2.86	-4.73533	-5.13683
2.87	-4.83056	-5.12818
2.88	-4.9258	-5.11952
2.89	-5.02104	-5.11087
2.9	-5.11628	-5.10222
2.91	-5.21152	-5.09356
2.92	-5.30676	-5.08491
2.93	-5.40199	-5.07626
2.94	-5.49723	-5.0676
2.95	-5.59247	-5.05895
2.96	-5.68771	-5.0503
2.97	-5.78295	-5.04164
2.98	-5.7498	-5.03299
2.99	-5.71665	-5.02434
3	-5.68351	-5.01568
3.01	-5.65036	-5.00703
3.02	-5.61721	-4.99838
3.03	-5.58407	-4.98972
3.04	-5.55092	-4.98107
3.05	-5.51778	-4.97242
3.06	-5.48463	-4.96376
3.07	-5.45148	-4.95511
3.08	-5.41834	-4.94646
3.09	-5.38519	-4.9378
3.1	-5.35204	-4.92915
3.11	-5.3189	-4.9205
3.12	-5.28575	-4.91184
3.13	-5.25261	-4.90319
3.14	-5.21946	-4.89454
3.15	-5.18631	-4.88588
3.16	-5.15317	-4.87723
3.17	-5.12002	-4.86858
3.18	-5.08688	-4.85992
3.19	-5.05373	-4.85127
3.2	-5.02058	-4.84262
3.21	-4.98744	-4.83396
3.22	-4.95429	-4.82531
3.23	-4.92114	-4.81666
3.24	-4.888	-4.808
3.25	-4.85485	-4.79935
3.26	-4.82171	-4.7907
3.27	-4.89922	-4.82392
3.28	-4.97674	-4.85714
3.29	-5.05426	-4.89037
3.3	-5.13178	-4.92359
3.31	-5.2093	-4.95681
3.32	-5.28682	-4.99003
3.33	-5.36434	-5.02326
3.34	-5.44186	-5.05648
3.35	-5.51938	-5.0897
3.36	-5.5969	-5.12292
3.37	-5.67442	-5.15615
3.38	-5.75194	-5.18937
3.39	-5.82946	-5.22259
3.4	-5.90698	-5.25581
3.41	-5.80219	-5.08104
3.42	-5.69741	-4.90627
3.43	-5.59262	-4.7315
3.44	-5.48784	-4.55673
3.45	-5.38305	-4.38196
3.46	-5.27827	-4.20719
3.47	-5.17348	-4.03242
3.48	-5.0687	-3.85765
3.49	-4.96391	-3.68288
3.5	-4.85913	-3.5081
3.51	-4.75434	-3.33333
3.52	-4.64956	-3.15856
3.53	-4.54477	-2.98379
3.54	-4.43999	-2.80902
3.55	-4.3352	-2.63425
3.56	-4.23042	-2.45948
3.57	-4.12563	-2.28471
3.58	-4.02085	-2.10994
3.59	-3.91607	-1.93517
3.6	-3.81128	-1.76039
3.61	-3.7065	-1.58562
3.62	-3.60171	-1.41085
3.63	-3.49693	-1.39313
3.64	-3.39214	-1.37542
3.65	-3.28736	-1.3577
3.66	-3.18257	-1.33998
3.67	-3.07779	-1.32226
3.68	-2.973	-1.30454
3.69	-2.86822	-1.28682
3.7	-2.84828	-1.2691
3.71	-2.82835	-1.25138
3.72	-2.80842	-1.23367
3.73	-2.78848	-1.21595
3.74	-2.76855	-1.19823
3.75	-2.74862	-1.18051
3.76	-2.72868	-1.16279
3.77	-2.70875	-1.14507
3.78	-2.68882	-1.12735
3.79	-2.66888	-1.10963
3.8	-2.64895	-1.09192
3.81	-2.62901	-1.0742
3.82	-2.60908	-1.05648
3.83	-2.58915	-1.03876
3.84	-2.56921	-1.06977
3.85	-2.54928	-1.10078
3.86	-2.52935	-1.13178
3.87	-2.50941	-1.16279
3.88	-2.48948	-1.1938
3.89	-2.46955	-1.22481
3.9	-2.44961	-1.25581
3.91	-2.42968	-1.28682
3.92	-2.40975	-1.31783
3.93	-2.38981	-1.34884
3.94	-2.36988	-1.37984
3.95	-2.34994	-1.41085
3.96	-2.33001	-1.44186
3.97	-2.31008	-1.47287
3.98	-2.30233	-1.41528
3.99	-2.29457	-1.3577
4	-2.28682	-1.30011
4.01	-2.27907	-1.24252
4.02	-2.27132	-1.18494
4.03	-2.26357	-1.12735
4.04	-2.25581	-1.06977
4.05	-2.24806	-1.01218
4.06	-2.24031	-0.954596
4.07	-2.23256	-0.89701
4.08	-2.22481	-0.839424
4.09	-2.21705	-0.781838
4.1	-2.2093	-0.724252
4.11	-2.20155	-0.666667
4.12	-2.1938	-0.662859
4.13	-2.18605	-0.659051
4.14	-2.17829	-0.655243
4.15	-2.17054	-0.651435
4.16	-2.16279	-0.647627
4.17	-2.15504	-0.643819
4.18	-2.14729	-0.640011
4.19	-2.13953	-0.636203
4.2	-2.13178	-0.632395
4.21	-2.12403	-0.628587
4.22	-2.11628	-0.624779
4.23	-2.10853	-0.620971
4.24	-2.10078	-0.617163
4.25	-2.09302	-0.613355
4.26	-2.07344	-0.609547
4.27	-2.05386	-0.605739
4.28	-2.03427	-0.601931
4.29	-2.01469	-0.598123
4.3	-1.9951	-0.594315
4.31	-1.97552	-0.590507
4.32	-1.95594	-0.586699
4.33	-1.93635	-0.582891
4.34	-1.91677	-0.579083
4.35	-1.89718	-0.575275
4.36	-1.8776	-0.571467
4.37	-1.85802	-0.567659
4.38	-1.83843	-0.563851
4.39	-1.81885	-0.560044
4.4	-1.79927	-0.556236
4.41	-1.77968	-0.552428
4.42	-1.7601	-0.54862
4.43	-1.74051	-0.544812
4.44	-1.72093	-0.541004
4.45	-1.70135	-0.537196
4.46	-1.68176	-0.533388
4.47	-1.66218	-0.52958
4.48	-1.64259	-0.525772
4.49	-1.62301	-0.521964
4.5	-1.60343	-0.518156
4.51	-1.58384	-0.514348
4.52	-1.56426	-0.51054
4.53	-1.54468	-0.506732
4.54	-1.52509	-0.502924
4.55	-1.50551	-0.499116
4.56	-1.48592	-0.495308
4.57	-1.46634	-0.4915
4.58	-1.44676	-0.487692
4.59	-1.42717	-0.483884
4.6	-1.40759	-0.480076
4.61	-1.388	-0.476268
4.62	-1.36842	-0.47246
4.63	-1.34884	-0.468652
4.64	-1.40596	-0.464844
4.65	-1.46308	-0.461036
4.66	-1.5202	-0.457228
4.67	-1.57732	-0.45342
4.68	-1.63443	-0.449612
4.69	-1.69155	-0.391473
4.7	-1.74867	-0.333333
4.71	-1.80579	-0.275194
4.72	-1.86291	-0.217054
4.73	-1.92003	-0.158915
4.74	-1.97715	-0.100775
4.75	-2.03427	-0.0426357
4.76	-2.09139	0.0155039
4.77	-2.14851	0.0243632
4.78	-2.20563	0.0332226
4.79	-2.26275	0.0420819
4.8	-2.31987	0.0509413
4.81	-2.37699	0.0598007
4.82	-2.43411	0.06866
4.83	-2.25914	0.0775194
4.84	-2.08416	0.0863787
4.85	-1.90919	0.0952381
4.86	-1.73422	0.104097
4.87	-1.55925	0.112957
4.88	-1.38427	0.121816
4.89	-1.2093	0.130676
4.9	-1.03433	0.139535
4.91	-0.859358	0.148394
4.92	-0.684385	0.157254
4.93	-0.509413	0.166113
4.94	-0.334441	0.174972
4.95	-0.159468	0.183832
4.96	0.0155039	0.192691
4.97	0.0332226	0.20155
4.98	0.0509413	0.21041
4.99	0.06866	0.219269
5	0.0863787	0.228128
5.01	0.104097	0.236988
5.02	0.121816	0.245847
5.03	0.139535	0.254707
5.04	0.157254	0.263566
5.05	0.174972	0.272425
5.06	0.192691	0.281285
5.07	0.21041	0.290144
5.08	0.228128	0.299003
5.09	0.245847	0.307863
5.1	0.263566	0.316722
5.11	0.281285	0.325581
5.12	0.299003	0.334441
5.13	0.316722	0.3433
5.14	0.334441	0.352159
5.15	0.352159	0.361019
5.16	0.369878	0.369878
5.17	0.387597	0.378738
5.18	0.405316	0.387597
5.19	0.423034	0.396456
5.2	0.440753	0.405316
5.21	0.458472	0.414175
5.22	0.47619	0.423034
5.23	0.493909	0.431894
5.24	0.511628	0.440753
5.25	0.520281	0.449612
5.26	0.528935	0.45472
5.27	0.537588	0.459827
5.28	0.546241	0.464934
5.29	0.554895	0.470041
5.3	0.563548	0.475148
5.31	0.572201	0.480255
5.32	0.580855	0.485363
5.33	0.589508	0.49047
5.34	0.598161	0.495577
5.35	0.606814	0.500684
5.36	0.615468	0.505791
5.37	0.624121	0.510898
5.38	0.632774	0.516005
5.39	0.641428	0.521113
5.4	0.650081	0.52622
5.41	0.658734	0.531327
5.42	0.667388	0.536434
5.43	0.676041	0.541541
5.44	0.684694	0.546648
5.45	0.693348	0.551756
5.46	0.702001	0.556863
5.47	0.710654	0.56197
5.48	0.719308	0.567077
5.49	0.727961	0.572184
5.5	0.736614	0.577291
5.51	0.745268	0.582399
5.52	0.753921	0.587506
5.53	0.762574	0.592613
5.54	0.771228	0.59772
5.55	0.779881	0.602827
5.56	0.788534	0.607934
5.57	0.797188	0.613041
5.58	0.805841	0.618149
5.59	0.814494	0.623256
5.6	0.823148	0.628363
5.61	0.831801	0.63347
5.62	0.840454	0.638577
5.63	0.849108	0.643684
5.64	0.857761	0.648792
5.65	0.866414	0.653899
5.66	0.875068	0.659006
5.67	0.883721	0.664113
5.68	0.88	0.66922
5.69	0.876279	0.674327
5.7	0.872558	0.679435
5.71	0.868837	0.684542
5.72	0.865116	0.689649
5.73	0.861395	0.694756
5.74	0.857674	0.699863
5.75	0.853953	0.70497
5.76	0.850233	0.710078
5.77	0.846512	0.715185
5.78	0.842791	0.720292
5.79	0.83907	0.725399
5.8	0.835349	0.730506
5.81	0.831628	0.735613
5.82	0.827907	0.74072
5.83	0.824186	0.745828
5.84	0.820465	0.750935
5.85	0.816744	0.756042
5.86	0.813023	0.761149
5.87	0.809302	0.766256
5.88	0.805581	0.771363
5.89	0.80186	0.776471
5.9	0.79814	0.781578
5.91	0.794419	0.786685
5.92	0.790698	0.791792
5.93	0.786977	0.796899
5.94	0.783256	0.802006
5.95	0.779535	0.807114
5.96	0.775814	0.812221
5.97	0.772093	0.817328
5.98	0.768372	0.822435
5.99	0.764651	0.827542
6	0.76093	0.832649
6.01	0.757209	0.837756
6.02	0.753488	0.842864
6.03	0.749767	0.847971
6.04	0.746047	0.853078
6.05	0.742326	0.858185
6.06	0.738605	0.863292
6.07	0.734884	0.868399
6.08	0.731163	0.873507
6.09	0.727442	0.878614
6.1	0.723721	0.883721
6.11	0.72	0.87717
6.12	0.716279	0.870619
6.13	0.712558	0.864068
6.14	0.708837	0.857517
6.15	0.705116	0.850966
6.16	0.701395	0.844415
6.17	0.697674	0.837864
6.18	0.693953	0.831313
6.19	0.690233	0.824763
6.2	0.686512	0.818212
6.21	0.682791	0.811661
6.22	0.67907	0.80511
6.23	0.675349	0.798559
6.24	0.671628	0.792008
6.25	0.667907	0.785457
6.26	0.664186	0.778906
6.27	0.660465	0.772355
6.28	0.656744	0.765804
6.29	0.653023	0.759253
6.3	0.649302	0.752702
6.31	0.645581	0.746151
6.32	0.64186	0.7396
6.33	0.63814	0.733049
6.34	0.634419	0.726499
6.35	0.630698	0.719948
6.36	0.626977	0.713397
6.37	0.623256	0.706846
6.38	0.619535	0.700295
6.39	0.615814	0.693744
6.4	0.612093	0.687193
6.41	0.608372	0.680642
6.42	0.604651	0.674091
6.43	0.60093	0.66754
6.44	0.597209	0.660989
6.45	0.593488	0.654438
6.46	0.589767	0.647887
6.47	0.586047	0.641336
6.48	0.582326	0.634785
6.49	0.578605	0.628235
6.5	0.574884	0.621684
6.51	0.571163	0.615133
6.52	0.567442	0.608582
6.53	0.563721	0.602031
6.54	0.56	0.59548
6.55	0.556279	0.588929
6.56	0.552558	0.582378
6.57	0.548837	0.575827
6.58	0.545116	0.569276
6.59	0.541395	0.562725
6.6	0.537674	0.556174
6.61	0.533953	0.549623
6.62	0.530233	0.543072
6.63	0.526512	0.536521
6.64	0.522791	0.529971
6.65	0.51907	0.52342
6.66	0.515349	0.516869
6.67	0.511628	0.510318
6.68	0.512735	0.503767
6.69	0.513843	0.497216
6.7	0.51495	0.490665
6.71	0.516058	0.484114
6.72	0.517165	0.477563
6.73	0.518272	0.471012
6.74	0.51938	0.464461
6.75	0.520487	0.45791
6.76	0.521595	0.451359
6.77	0.522702	0.444808
6.78	0.52381	0.438257
6.79	0.524917	0.431707
6.8	0.526024	0.425156
6.81	0.527132	0.418605
6.82	0.528239	0.420781
6.83	0.529347	0.422957
6.84	0.530454	0.425133
6.85	0.531561	0.427309
6.86	0.532669	0.429485
6.87	0.533776	0.431661
6.88	0.534884	0.433837
6.89	0.535991	0.436013
6.9	0.537099	0.438188
6.91	0.538206	0.440364
6.92	0.539313	0.44254
6.93	0.540421	0.444716
6.94	0.541528	0.446892
6.95	0.542636	0.449068
6.96	0.543743	0.451244
6.97	0.54485	0.45342
6.98	0.545958	0.455596
6.99	0.547065	0.457772
7	0.548173	0.459948
7.01	0.54928	0.462124
7.02	0.550388	0.4643
7.03	0.551495	0.466476
7.04	0.552602	0.468652
7.05	0.55371	0.470828
7.06	0.554817	0.473004
7.07	0.555925	0.47518
7.08	0.557032	0.477356
7.09	0.55814	0.479532
7.1	0.559247	0.481708
7.11	0.560354	0.483884
7.12	0.561462	0.48606
7.13	0.562569	0.488236
7.14	0.563677	0.490412
7.15	0.564784	0.492588
7.16	0.565891	0.494764
7.17	0.566999	0.49694
7.18	0.568106	0.499116
7.19	0.569214	0.501292
7.2	0.570321	0.503468
7.21	0.571429	0.505644
7.22	0.572536	0.50782
7.23	0.573643	0.509996
7.24	0.574751	0.512172
7.25	0.575858	0.514348
7.26	0.576966	0.516524
7.27	0.578073	0.5187
7.28	0.579181	0.520876
7.29	0.580288	0.523052
7.3	0.581395	0.525228
7.31	0.582503	0.527404
7.32	0.58361	0.52958
7.33	0.584718	0.531756
7.34	0.585825	0.533932
7.35	0.586932	0.536108
7.36	0.58804	0.538284
7.37	0.589147	0.54046
7.38	0.590255	0.542636
7.39	0.591362	0.542636
7.4	0.59247	0.542636
7.41	0.593577	0.542636
7.42	0.594684	0.542636
7.43	0.595792	0.542636
7.44	0.596899	0.542636
7.45	0.598007	0.542636
7.46	0.599114	0.542636
7.47	0.600221	0.542636
7.48	0.601329	0.542636
7.49	0.602436	0.542636
7.5	0.603544	0.542636
7.51	0.604651	0.542636
7.52	0.603517	0.542636
7.53	0.602382	0.542636
7.54	0.601248	0.542636
7.55	0.600113	0.542636
7.56	0.598979	0.542636
7.57	0.597845	0.542636
7.58	0.59671	0.542636
7.59	0.595576	0.542636
7.6	0.594441	0.542636
7.61	0.593307	0.542636
7.62	0.592172	0.542636
7.63	0.591038	0.542636
7.64	0.589904	0.542636
7.65	0.588769	0.542636
7.66	0.587635	0.542636
7.67	0.5865	0.542636
7.68	0.585366	0.542636
7.69	0.584231	0.542636
7.7	0.583097	0.542636
7.71	0.581963	0.542636
7.72	0.580828	0.542636
7.73	0.579694	0.542636
7.74	0.578559	0.542636
7.75	0.577425	0.542636
7.76	0.57629	0.542636
7.77	0.575156	0.542636
7.78	0.574022	0.542636
7.79	0.572887	0.542636
7.8	0.571753	0.542636
7.81	0.570618	0.542636
7.82	0.569484	0.542636
7.83	0.568349	0.542636
7.84	0.567215	0.542636
7.85	0.566081	0.542636
7.86	0.564946	0.542636
7.87	0.563812	0.542636
7.88	0.562677	0.542636
7.89	0.561543	0.542636
7.9	0.560408	0.542636
7.91	0.559274	0.542636
7.92	0.55814	0.542636
7.93	0.557005	0.542636
7.94	0.555871	0.542636
7.95	0.554736	0.542636
7.96	0.553602	0.542636
7.97	0.552467	0.542636
7.98	0.551333	0.542636
7.99	0.550199	0.542636
8	0.549064	0.542636
8.01	0.54793	0.542636
8.02	0.546795	0.542636
8.03	0.545661	0.542636
8.04	0.544526	0.542636
8.05	0.543392	0.542636
8.06	0.542258	0.542636
8.07	0.541123	0.542636
8.08	0.539989	0.542636
8.09	0.538854	0.542636
8.1	0.53772	0.542636
8.11	0.536585	0.542636
8.12	0.535451	0.542636
8.13	0.534317	0.542636
8.14	0.533182	0.542636
8.15	0.532048	0.542636
8.16	0.530913	0.542636
8.17	0.529779	0.542636
8.18	0.528644	0.542636
8.19	0.52751	0.542636
8.2	0.526375	0.542636
8.21	0.525241	0.542636
8.22	0.524107	0.542636
8.23	0.522972	0.542636
8.24	0.521838	0.537652
8.25	0.520703	0.532669
8.26	0.519569	0.527685
8.27	0.518434	0.522702
8.28	0.5173	0.517719
8.29	0.516166	0.512735
8.3	0.515031	0.507752
8.31	0.513897	0.502769
8.32	0.512762	0.497785
8.33	0.511628	0.492802
8.34	0.53142	0.487818
8.35	0.551212	0.482835
8.36	0.571004	0.477852
8.37	0.590797	0.472868
8.38	0.610589	0.467885
8.39	0.630381	0.462901
8.4	0.650173	0.457918
8.41	0.669965	0.452935
8.42	0.689758	0.447951
8.43	0.70955	0.442968
8.44	0.729342	0.437984
8.45	0.749134	0.433001
8.46	0.768926	0.428018
8.47	0.788718	0.423034
8.48	0.808511	0.418051
8.49	0.828303	0.413068
8.5	0.848095	0.408084
8.51	0.867887	0.403101
8.52	0.887679	0.398117
8.53	0.907472	0.393134
8.54	0.927264	0.388151
8.55	0.947056	0.383167
8.56	0.966848	0.378184
8.57	0.98664	0.3732
8.58	1.00643	0.368217
8.59	1.02622	0.363234
8.6	1.04602	0.35825
8.61	1.06581	0.353267
8.62	1.0856	0.348283
8.63	1.10539	0.3433
8.64	1.12519	0.338317
8.65	1.14498	0.333333
8.66	1.16477	0.32835
8.67	1.18456	0.323367
8.68	1.20435	0.318383
8.69	1.22415	0.3134
8.7	1.24394	0.308416
8.71	1.26373	0.303433
8.72	1.28352	0.29845
8.73	1.30332	0.293466
8.74	1.32311	0.288483
8.75	1.3429	0.283499
8.76	1.36269	0.278516
8.77	1.38248	0.273533
8.78	1.40228	0.268549
8.79	1.42207	0.263566
8.8	1.44186	0.263324
8.81	1.41248	0.263081
8.82	1.38311	0.262839
8.83	1.35373	0.262597
8.84	1.32436	0.262355
8.85	1.29498	0.262112
8.86	1.26561	0.26187
8.87	1.23623	0.261628
8.88	1.20685	0.261386
8.89	1.17748	0.261143
8.9	1.1481	0.260901
8.91	1.11873	0.260659
8.92	1.08935	0.260417
8.93	1.05998	0.260174
8.94	1.0306	0.259932
8.95	1.00122	0.25969
8.96	0.971848	0.259448
8.97	0.942472	0.259205
8.98	0.913097	0.258963
8.99	0.883721	0.258721
9	0.854345	0.258479
9.01	0.824969	0.258236
9.02	0.795594	0.257994
9.03	0.766218	0.257752
9.04	0.736842	0.25751
9.05	0.707466	0.257267
9.06	0.678091	0.257025
9.07	0.648715	0.256783
9.08	0.619339	0.256541
9.09	0.589963	0.256298
9.1	0.560588	0.256056
9.11	0.531212	0.255814
9.12	0.501836	0.255572
9.13	0.47246	0.255329
9.14	0.443084	0.255087
9.15	0.413709	0.254845
9.16	0.384333	0.254603
9.17	0.354957	0.25436
9.18	0.325581	0.254118
9.19	0.296206	0.253876
9.2	0.26683	0.253634
9.21	0.325581	0.253391
9.22	0.324989	0.253149
9.23	0.324396	0.252907
9.24	0.323804	0.252665
9.25	0.323211	0.252422
9.26	0.322619	0.25218
9.27	0.322026	0.251938
9.28	0.321434	0.251696
9.29	0.320841	0.251453
9.3	0.320249	0.251211
9.31	0.319656	0.250969
9.32	0.319064	0.250727
9.33	0.318471	0.250484
9.34	0.317879	0.250242
9.35	0.317286	0.25
9.36	0.316694	0.249758
9.37	0.316101	0.249516
9.38	0.315509	0.249273
9.39	0.314916	0.249031
9.4	0.314324	0.248789
9.41	0.313731	0.248547
9.42	0.313139	0.248304
9.43	0.312546	0.248062
9.44	0.311954	0.24782
9.45	0.311361	0.247578
9.46	0.310769	0.247335
9.47	0.310176	0.247093
9.48	0.309584	0.246851
9.49	0.308991	0.246609
9.5	0.308399	0.246366
9.51	0.307806	0.246124
9.52	0.307214	0.245882
9.53	0.306621	0.24564
9.54	0.306029	0.245397
9.55	0.305436	0.245155
9.56	0.304844	0.244913
9.57	0.304251	0.244671
9.58	0.303659	0.244428
9.59	0.303066	0.244186
9.6	0.302474	0.243944
9.61	0.301881	0.243702
9.62	0.301289	0.243459
9.63	0.300696	0.243217
9.64	0.300104	0.242975
9.65	0.299511	0.242733
9.66	0.298919	0.24249
9.67	0.298326	0.242248
9.68	0.297734	0.242006
9.69	0.297141	0.241764
9.7	0.296549	0.241521
9.71	0.295956	0.241279
9.72	0.295364	0.241037
9.73	0.294771	0.240795
9.74	0.294179	0.240552
9.75	0.293586	0.24031
9.76	0.292994	0.240068
9.77	0.292401	0.239826
9.78	0.291809	0.239583
9.79	0.291216	0.239341
9.8	0.290624	0.239099
9.81	0.290031	0.238857
9.82	0.289439	0.238614
9.83	0.288846	0.238372
9.84	0.288254	0.23813
9.85	0.287661	0.237888
9.86	0.287069	0.237645
9.87	0.286476	0.237403
9.88	0.285884	0.237161
9.89	0.285291	0.236919
9.9	0.284699	0.236676
9.91	0.284106	0.236434
9.92	0.283514	0.236192
9.93	0.282921	0.23595
9.94	0.282329	0.235707
9.95	0.281736	0.235465
9.96	0.281144	0.235223
9.97	0.280551	0.234981
9.98	0.279959	0.234738
9.99	0.279366	0.234496
10	0.278774	0.234254
10.01	0.278181	0.234012
10.02	0.277589	0.233769
10.03	0.276996	0.233527
10.04	0.276403	0.233285
10.05	0.275811	0.233043
10.06	0.275218	0.2328
10.07	0.274626	0.232558
10.08	0.274033	0.231547
10.09	0.273441	0.230536
10.1	0.272848	0.229525
10.11	0.272256	0.228514
10.12	0.271663	0.227503
10.13	0.271071	0.226491
10.14	0.270478	0.22548
10.15	0.269886	0.224469
10.16	0.269293	0.223458
10.17	0.268701	0.222447
10.18	0.268108	0.221436
10.19	0.267516	0.220425
10.2	0.266923	0.219414
10.21	0.266331	0.218402
10.22	0.265738	0.217391
10.23	0.265146	0.21638
10.24	0.264553	0.215369
10.25	0.263961	0.214358
10.26	0.263368	0.213347
10.27	0.262776	0.212336
10.28	0.262183	0.211325
10.29	0.261591	0.210313
10.3	0.260998	0.209302
10.31	0.260406	0.208291
10.32	0.259813	0.20728
10.33	0.259221	0.206269
10.34	0.258628	0.205258
10.35	0.258036	0.204247
10.36	0.257443	0.203236
10.37	0.256851	0.202224
10.38	0.256258	0.201213
10.39	0.255666	0.200202
10.4	0.255073	0.199191
10.41	0.254481	0.19818
10.42	0.253888	0.197169
10.43	0.253296	0.196158
10.44	0.252703	0.195147
10.45	0.252111	0.194135
10.46	0.251518	0.193124
10.47	0.250926	0.192113
10.48	0.250333	0.191102
10.49	0.249741	0.190091
10.5	0.249148	0.18908
10.51	0.248556	0.188069
10.52	0.247963	0.187058
10.53	0.247371	0.186047
10.54	0.246778	0.185035
10.55	0.246186	0.184024
10.56	0.245593	0.183013
10.57	0.245001	0.182002
10.58	0.244408	0.180991
10.59	0.243816	0.17998
10.6	0.243223	0.178969
10.61	0.242631	0.177958
10.62	0.242038	0.176946
10.63	0.241446	0.175935
10.64	0.240853	0.174924
10.65	0.240261	0.173913
10.66	0.239668	0.172902
10.67	0.239076	0.171891
10.68	0.238483	0.17088
10.69	0.237891	0.169869
10.7	0.237298	0.168857
10.71	0.236706	0.167846
10.72	0.236113	0.166835
10.73	0.235521	0.165824
10.74	0.234928	0.164813
10.75	0.234336	0.163802
10.76	0.233743	0.162791
10.77	0.233151	0.16178
10.78	0.232558	0.160768
10.79	0.231186	0.159757
10.8	0.229814	0.158746
10.81	0.228442	0.157735
10.82	0.22707	0.156724
10.83	0.225698	0.155713
10.84	0.224326	0.154702
10.85	0.222954	0.153691
10.86	0.221582	0.152679
10.87	0.22021	0.151668
10.88	0.218838	0.150657
10.89	0.217466	0.149646
10.9	0.216094	0.148635
10.91	0.214722	0.147624
10.92	0.21335	0.146613
10.93	0.211978	0.145602
10.94	0.210606	0.14459
10.95	0.209234	0.143579
10.96	0.207862	0.142568
10.97	0.20649	0.141557
10.98	0.205118	0.140546
10.99	0.203746	0.139535
11	0.202374	0.138524
11.01	0.201002	0.137513
11.02	0.19963	0.136502
11.03	0.198258	0.13549
11.04	0.196886	0.134479
11.05	0.195513	0.133468
11.06	0.194141	0.132457
11.07	0.192769	0.131446
11.08	0.191397	0.130435
11.09	0.190025	0.129424
11.1	0.188653	0.128413
11.11	0.187281	0.127401
11.12	0.185909	0.12639
11.13	0.184537	0.125379
11.14	0.183165	0.124368
11.15	0.181793	0.123357
11.16	0.180421	0.122346
11.17	0.179049	0.121335
11.18	0.177677	0.120324
11.19	0.176305	0.119312
11.2	0.174933	0.118301
11.21	0.173561	0.11729
11.22	0.172189	0.116279
11.23	0.170817	0.115268
11.24	0.169445	0.114257
11.25	0.168073	0.113246
11.26	0.166701	0.112235
11.27	0.165329	0.111223
11.28	0.163957	0.110212
11.29	0.162585	0.109201
11.3	0.161213	0.10819
11.31	0.159841	0.107179
11.32	0.158469	0.106168
11.33	0.157097	0.105157
11.34	0.155725	0.104146
11.35	0.154353	0.103134
11.36	0.152981	0.102123
11.37	0.151609	0.101112
11.38	0.150237	0.100101
11.39	0.148865	0.09909
11.4	0.147493	0.0980789
11.41	0.146121	0.0970677
11.42	0.144749	0.0960566
11.43	0.143377	0.0950455
11.44	0.142005	0.0940344
11.45	0.140633	0.0930233
11.46	0.13926	0.0920121
11.47	0.137888	0.091001
11.48	0.136516	0.0899899
11.49	0.135144	0.0889788
11.5	0.133772	0.0879676
11.51	0.1324	0.0869565
11.52	0.131028	0.0859454
11.53	0.129656	0.0849343
11.54	0.128284	0.0839232
11.55	0.126912	0.082912
11.56	0.12554	0.0819009
11.57	0.124168	0.0808898
11.58	0.122796	0.0798787
11.59	0.121424	0.0788675
11.6	0.120052	0.0778564
11.61	0.11868	0.0768453
11.62	0.117308	0.0758342
11.63	0.115936	0.0748231
11.64	0.114564	0.0738119
11.65	0.113192	0.0728008
11.66	0.11182	0.0717897
11.67	0.110448	0.0707786
11.68	0.109076	0.0697674
11.69	0.107704	0.0687563
11.7	0.106332	0.0677452
11.71	0.10496	0.0667341
11.72	0.103588	0.065723
11.73	0.102216	0.0647118
11.74	0.100844	0.0637007
11.75	0.0994718	0.0626896
11.76	0.0980997	0.0616785
11.77	0.0967277	0.0606673
11.78	0.0953557	0.0596562
11.79	0.0939837	0.0586451
11.8	0.0926116	0.057634
11.81	0.0912396	0.0566229
11.82	0.0898676	0.0556117
11.83	0.0884956	0.0546006
11.84	0.0871236	0.0535895
11.85	0.0857515	0.0525784
11.86	0.0843795	0.0515672
11.87	0.0830075	0.0505561
11.88	0.0816355	0.049545
11.89	0.0802634	0.0485339
11.9	0.0788914	0.0475228
11.91	0.0775194	0.0465116
11.92	0.0783463	0.0479538
11.93	0.0791731	0.0493961
11.94	0.08	0.0508383
11.95	0.0808269	0.0522805
11.96	0.0816537	0.0537227
11.97	0.0824806	0.055165
11.98	0.0833075	0.0566072
11.99	0.0841344	0.0580494
12	0.0849612	0.0594916
12.01	0.0857881	0.0609338
12.02	0.086615	0.0623761
12.03	0.0874419	0.0638183
12.04	0.0882687	0.0652605
12.05	0.0890956	0.0667027
12.06	0.0899225	0.0681449
12.07	0.0907494	0.0695872
12.08	0.0915762	0.0710294
12.09	0.0924031	0.0724716
12.1	0.09323	0.0739138
12.11	0.0940568	0.075356
12.12	0.0948837	0.0767983
12.13	0.0957106	0.0782405
12.14	0.0965375	0.0796827
12.15	0.0973643	0.0811249
12.16	0.0981912	0.0825672
12.17	0.0990181	0.0840094
12.18	0.099845	0.0854516
12.19	0.100672	0.0868938
12.2	0.101499	0.088336
12.21	0.102326	0.0897783
12.22	0.103152	0.0912205
12.23	0.103979	0.0926627
12.24	0.104806	0.0941049
12.25	0.105633	0.0955471
12.26	0.10646	0.0969894
12.27	0.107287	0.0984316
12.28	0.108114	0.0998738
12.29	0.108941	0.101316
12.3	0.109767	0.102758
12.31	0.110594	0.1042
12.32	0.111421	0.105643
12.33	0.112248	0.107085
12.34	0.113075	0.108527
12.35	0.113902	0.109969
12.36	0.114729	0.111412
12.37	0.115556	0.112854
12.38	0.116382	0.114296
12.39	0.117209	0.115738
12.4	0.118036	0.11718
12.41	0.118863	0.118623
12.42	0.11969	0.120065
12.43	0.120517	0.121507
12.44	0.121344	0.122949
12.45	0.122171	0.124392
12.46	0.122997	0.125834
12.47	0.123824	0.127276
12.48	0.124651	0.128718
12.49	0.125478	0.13016
12.5	0.126305	0.131603
12.51	0.127132	0.133045
12.52	0.127959	0.134487
12.53	0.128786	0.135929
12.54	0.129612	0.137372
12.55	0.130439	0.138814
12.56	0.131266	0.140256
12.57	0.132093	0.141698
12.58	0.13292	0.14314
12.59	0.133747	0.144583
12.6	0.134574	0.146025
12.61	0.135401	0.147467
12.62	0.136227	0.148909
12.63	0.137054	0.150352
12.64	0.137881	0.151794
12.65	0.138708	0.153236
12.66	0.139535	0.154678
12.67	0.138966	0.15612
12.68	0.138397	0.157563
12.69	0.137828	0.159005
12.7	0.137259	0.160447
12.71	0.13669	0.161889
12.72	0.136121	0.163332
12.73	0.135552	0.164774
12.74	0.134983	0.166216
12.75	0.134414	0.167658
12.76	0.133845	0.1691
12.77	0.133276	0.170543
12.78	0.132707	0.169083
12.79	0.132139	0.167624
12.8	0.13157	0.166165
12.81	0.131001	0.164706
12.82	0.130432	0.163247
12.83	0.129863	0.161788
12.84	0.129294	0.160328
12.85	0.128725	0.158869
12.86	0.128156	0.15741
12.87	0.127587	0.155951
12.88	0.127018	0.154492
12.89	0.126449	0.153032
12.9	0.12588	0.151573
12.91	0.125311	0.150114
12.92	0.124742	0.148655
12.93	0.124173	0.147196
12.94	0.123604	0.145736
12.95	0.123035	0.144277
12.96	0.122466	0.142818
12.97	0.121897	0.141359
12.98	0.121328	0.1399
12.99	0.12076	0.13844
13	0.120191	0.136981
13.01	0.119622	0.135522
13.02	0.119053	0.134063
13.03	0.118484	0.132604
13.04	0.117915	0.131145
13.05	0.117346	0.129685
13.06	0.116777	0.128226
13.07	0.116208	0.126767
13.08	0.115639	0.125308
13.09	0.11507	0.123849
13.1	0.114501	0.122389
13.11	0.113932	0.12093
13.12	0.113363	0.119471
13.13	0.112794	0.118012
13.14	0.112225	0.116553
13.15	0.111656	0.115093
13.16	0.111087	0.113634
13.17	0.110518	0.112175
13.18	0.10995	0.110716
13.19	0.109381	0.109257
13.2	0.108812	0.107798
13.21	0.108243	0.106338
13.22	0.107674	0.104879
13.23	0.107105	0.10342
13.24	0.106536	0.101961
13.25	0.105967	0.100502
13.26	0.105398	0.0990424
13.27	0.104829	0.0975832
13.28	0.10426	0.096124
13.29	0.103691	0.0946648
13.3	0.103122	0.0932057
13.31	0.102553	0.0917465
13.32	0.101984	0.0902873
13.33	0.101415	0.0888281
13.34	0.100846	0.0873689
13.35	0.100277	0.0859097
13.36	0.0997084	0.0844505
13.37	0.0991395	0.0829913
13.38	0.0985705	0.0815321
13.39	0.0980016	0.080073
13.4	0.0974326	0.0786138
13.41	0.0968637	0.0771546
13.42	0.0962947	0.0756954
13.43	0.0957258	0.0742362
13.44	0.0951568	0.072777
13.45	0.0945879	0.0713178
13.46	0.0940189	0.0698586
13.47	0.09345	0.0683995
13.48	0.092881	0.0669403
13.49	0.0923121	0.0654811
13.5	0.0917431	0.0640219
13.51	0.0911742	0.0625627
13.52	0.0906052	0.0611035
13.53	0.0900363	0.0596443
13.54	0.0894673	0.0581851
13.55	0.0888984	0.0567259
13.56	0.0883294	0.0552668
13.57	0.0877605	0.0538076
13.58	0.0871915	0.0523484
13.59	0.0866226	0.0508892
13.6	0.0860536	0.04943
13.61	0.0854847	0.0479708
13.62	0.0849157	0.0465116
13.63	0.0843468	0.0465116
13.64	0.0837778	0.0465116
13.65	0.0832089	0.0465116
13.66	0.0826399	0.0465116
13.67	0.082071	0.0465116
13.68	0.081502	0.0465116
13.69	0.0809331	0.0465116
13.7	0.0803641	0.0465116
13.71	0.0797952	0.0465116
13.72	0.0792262	0.0465116
13.73	0.0786573	0.0465116
13.74	0.0780883	0.0465116
13.75	0.0775194	0.0465116
13.76	0.0774685	0.0465116
13.77	0.0774177	0.0465116
13.78	0.0773669	0.0465116
13.79	0.0773161	0.0465116
13.8	0.0772652	0.0465116
13.81	0.0772144	0.0465116
13.82	0.0771636	0.0465116
13.83	0.0771127	0.0465116
13.84	0.0770619	0.0465116
13.85	0.0770111	0.0465116
13.86	0.0769602	0.0465116
13.87	0.0769094	0.0465116
13.88	0.0768586	0.0465116
13.89	0.0768077	0.0465116
13.9	0.0767569	0.0465116
13.91	0.0767061	0.0465116
13.92	0.0766552	0.0465116
13.93	0.0766044	0.0465116
13.94	0.0765536	0.0465116
13.95	0.0765027	0.0465116
13.96	0.0764519	0.0465116
13.97	0.0764011	0.0465116
13.98	0.0763502	0.0465116
13.99	0.0762994	0.0465116
14	0.0762486	0.0465116
14.01	0.0761977	0.0465116
14.02	0.0761469	0.0465116
14.03	0.0760961	0.0465116
14.04	0.0760452	0.0465116
14.05	0.0759944	0.0465116
14.06	0.0759436	0.0465116
14.07	0.0758927	0.0465116
14.08	0.0758419	0.0465116
14.09	0.0757911	0.0465116
14.1	0.0757402	0.0465116
14.11	0.0756894	0.0465116
14.12	0.0756386	0.0465116
14.13	0.0755877	0.0465116
14.14	0.0755369	0.0465116
14.15	0.0754861	0.0465116
14.16	0.0754353	0.0465116
14.17	0.0753844	0.0465116
14.18	0.0753336	0.0465116
14.19	0.0752828	0.0465116
14.2	0.0752319	0.0465116
14.21	0.0751811	0.0465116
14.22	0.0751303	0.0465116
14.23	0.0750794	0.0465116
14.24	0.0750286	0.0465116
14.25	0.0749778	0.0465116
14.26	0.0749269	0.0465116
14.27	0.0748761	0.0465116
14.28	0.0748253	0.0465116
14.29	0.0747744	0.0465116
14.3	0.0747236	0.0465116
14.31	0.0746728	0.0465116
14.32	0.0746219	0.0465116
14.33	0.0745711	0.0465116
14.34	0.0745203	0.0465116
14.35	0.0744694	0.0465116
14.36	0.0744186	0.0465116
14.37	0.0743678	0.0465116
14.38	0.0743169	0.0465116
14.39	0.0742661	0.0465116
14.4	0.0742153	0.0465116
14.41	0.0741644	0.0465116
14.42	0.0741136	0.0465116
14.43	0.0740628	0.0465116
14.44	0.0740119	0.0465116
14.45	0.0739611	0.0465116
14.46	0.0739103	0.0465116
14.47	0.0738594	0.0465116
14.48	0.0738086	0.0465116
14.49	0.0737578	0.0465116
14.5	0.073707	0.0465116
14.51	0.0736561	0.0465116
14.52	0.0736053	0.0465116
14.53	0.0735545	0.0465116
14.54	0.0735036	0.0465116
14.55	0.0734528	0.0465116
14.56	0.073402	0.0465116
14.57	0.0733511	0.0465116
14.58	0.0733003	0.0465116
14.59	0.0732495	0.0465116
14.6	0.0731986	0.0465116
14.61	0.0731478	0.0465116
14.62	0.073097	0.0465116
14.63	0.0730461	0.0465116
14.64	0.0729953	0.0465116
14.65	0.0729445	0.0465116
14.66	0.0728936	0.0465116
14.67	0.0728428	0.0465116
14.68	0.072792	0.0465116
14.69	0.0727411	0.0465116
14.7	0.0726903	0.0465116
14.71	0.0726395	0.0465116
14.72	0.0725886	0.0465116
14.73	0.0725378	0.0465116
14.74	0.072487	0.0465116
14.75	0.0724361	0.0465116
14.76	0.0723853	0.0465116
14.77	0.0723345	0.0465116
14.78	0.0722836	0.0465116
14.79	0.0722328	0.0465116
14.8	0.072182	0.0465116
14.81	0.0721311	0.0465116
14.82	0.0720803	0.0465116
14.83	0.0720295	0.0465116
14.84	0.0719787	0.0465116
14.85	0.0719278	0.0465116
14.86	0.071877	0.0465116
14.87	0.0718262	0.0465116
14.88	0.0717753	0.0465116
14.89	0.0717245	0.0465116
14.9	0.0716737	0.0465116
14.91	0.0716228	0.0465116
14.92	0.071572	0.0465116
14.93	0.0715212	0.0465116
14.94	0.0714703	0.0465116
14.95	0.0714195	0.0465116
14.96	0.0713687	0.0465116
14.97	0.0713178	0.0465116
14.98	0.071267	0.0465116
14.99	0.0712162	0.0465116
15	0.0711653	0.0465116
15.01	0.0711145	0.0465116
15.02	0.0710637	0.0465116
15.03	0.0710128	0.0465116
15.04	0.070962	0.0465116
15.05	0.0709112	0.0465116
15.06	0.0708603	0.0465116
15.07	0.0708095	0.0465116
15.08	0.0707587	0.0465116
15.09	0.0707078	0.0465116
15.1	0.070657	0.0465116
15.11	0.0706062	0.0465116
15.12	0.0705553	0.0465116
15.13	0.0705045	0.0465116
15.14	0.0704537	0.0465116
15.15	0.0704028	0.0465116
15.16	0.070352	0.0465116
15.17	0.0703012	0.0465116
15.18	0.0702503	0.0465116
15.19	0.0701995	0.0465116
15.2	0.0701487	0.0465116
15.21	0.0700979	0.0465116
15.22	0.070047	0.0465116
15.23	0.0699962	0.0465116
15.24	0.0699454	0.0465116
15.25	0.0698945	0.0465116
15.26	0.0698437	0.0465116
15.27	0.0697929	0.0465116
15.28	0.069742	0.0465116
15.29	0.0696912	0.0465116
15.3	0.0696404	0.0465116
15.31	0.0695895	0.0465116
15.32	0.0695387	0.0465116
15.33	0.0694879	0.0465116
15.34	0.069437	0.0465116
15.35	0.0693862	0.0465116
15.36	0.0693354	0.0465116
15.37	0.0692845	0.0465116
15.38	0.0692337	0.0465116
15.39	0.0691829	0.0465116
15.4	0.069132	0.0465116
15.41	0.0690812	0.0465116
15.42	0.0690304	0.0465116
15.43	0.0689795	0.0465116
15.44	0.0689287	0.0465116
15.45	0.0688779	0.0465116
15.46	0.068827	0.0465116
15.47	0.0687762	0.0465116
15.48	0.0687254	0.0465116
15.49	0.0686745	0.0465116
15.5	0.0686237	0.0465116
15.51	0.0685729	0.0465116
15.52	0.068522	0.0465116
15.53	0.0684712	0.0465116
15.54	0.0684204	0.0465116
15.55	0.0683696	0.0465116
15.56	0.0683187	0.0465116
15.57	0.0682679	0.0465116
15.58	0.0682171	0.0465116
15.59	0.0681662	0.0465116
15.6	0.0681154	0.0465116
15.61	0.0680646	0.0465116
15.62	0.0680137	0.0465116
15.63	0.0679629	0.0465116
15.64	0.0679121	0.0465116
15.65	0.0678612	0.0465116
15.66	0.0678104	0.0465116
15.67	0.0677596	0.0465116
15.68	0.0677087	0.0465116
15.69	0.0676579	0.0465116
15.7	0.0676071	0.0465116
15.71	0.0675562	0.0465116
15.72	0.0675054	0.0465116
15.73	0.0674546	0.0465116
15.74	0.0674037	0.0465116
15.75	0.0673529	0.0465116
15.76	0.0673021	0.0465116
15.77	0.0672512	0.0465116
15.78	0.0672004	0.0465116
15.79	0.0671496	0.0465116
15.8	0.0670987	0.0465116
15.81	0.0670479	0.0465116
15.82	0.0669971	0.0465116
15.83	0.0669462	0.0465116
15.84	0.0668954	0.0465116
15.85	0.0668446	0.0465116
15.86	0.0667937	0.0465116
15.87	0.0667429	0.0465116
15.88	0.0666921	0.0465116
15.89	0.0666413	0.0465116
15.9	0.0665904	0.0465116
15.91	0.0665396	0.0465116
15.92	0.0664888	0.0465116
15.93	0.0664379	0.0465116
15.94	0.0663871	0.0465116
15.95	0.0663363	0.0465116
15.96	0.0662854	0.0465116
15.97	0.0662346	0.0465116
15.98	0.0661838	0.0465116
15.99	0.0661329	0.0465116
16	0.0660821	0.0465116
16.01	0.0660313	0.0465116
16.02	0.0659804	0.0465116
16.03	0.0659296	0.0465116
16.04	0.0658788	0.0465116
16.05	0.0658279	0.0465116
16.06	0.0657771	0.0465116
16.07	0.0657263	0.0465116
16.08	0.0656754	0.0465116
16.09	0.0656246	0.0465116
16.1	0.0655738	0.0465116
16.11	0.0655229	0.0465116
16.12	0.0654721	0.0465116
16.13	0.0654213	0.0465116
16.14	0.0653704	0.0465116
16.15	0.0653196	0.0465116
16.16	0.0652688	0.0465116
16.17	0.0652179	0.0465116
16.18	0.0651671	0.0465116
16.19	0.0651163	0.0465116
16.2	0.0650654	0.0465116
16.21	0.0650146	0.0465116
16.22	0.0649638	0.0465116
16.23	0.0649129	0.0465116
16.24	0.0648621	0.0465116
16.25	0.0648113	0.0465116
16.26	0.0647605	0.0465116
16.27	0.0647096	0.0465116
16.28	0.0646588	0.0465116
16.29	0.064608	0.0465116
16.3	0.0645571	0.0465116
16.31	0.0645063	0.0465116
16.32	0.0644555	0.0465116
16.33	0.0644046	0.0465116
16.34	0.0643538	0.0465116
16.35	0.064303	0.0465116
16.36	0.0642521	0.0465116
16.37	0.0642013	0.0465116
16.38	0.0641505	0.0465116
16.39	0.0640996	0.0465116
16.4	0.0640488	0.0465116
16.41	0.063998	0.0465116
16.42	0.0639471	0.0465116
16.43	0.0638963	0.0465116
16.44	0.0638455	0.0465116
16.45	0.0637946	0.0465116
16.46	0.0637438	0.0465116
16.47	0.063693	0.0465116
16.48	0.0636421	0.0465116
16.49	0.0635913	0.0465116
16.5	0.0635405	0.0465116
16.51	0.0634896	0.0465116
16.52	0.0634388	0.0465116
16.53	0.063388	0.0465116
16.54	0.0633371	0.0465116
16.55	0.0632863	0.0465116
16.56	0.0632355	0.0465116
16.57	0.0631846	0.0465116
16.58	0.0631338	0.0465116
16.59	0.063083	0.0465116
16.6	0.0630322	0.0465116
16.61	0.0629813	0.0465116
16.62	0.0629305	0.0465116
16.63	0.0628797	0.0465116
16.64	0.0628288	0.0465116
16.65	0.062778	0.0465116
16.66	0.0627272	0.0465116
16.67	0.0626763	0.0465116
16.68	0.0626255	0.0465116
16.69	0.0625747	0.0465116
16.7	0.0625238	0.0465116
16.71	0.062473	0.0465116
16.72	0.0624222	0.0465116
16.73	0.0623713	0.0465116
16.74	0.0623205	0.0465116
16.75	0.0622697	0.0465116
16.76	0.0622188	0.0465116
16.77	0.062168	0.0465116
16.78	0.0621172	0.0465116
16.79	0.0620663	0.0465116
16.8	0.0620155	0.0465116
16.81	0.0619647	0.0465116
16.82	0.0619138	0.0465116
16.83	0.061863	0.0465116
16.84	0.0618122	0.0465116
16.85	0.0617613	0.0465116
16.86	0.0617105	0.0465116
16.87	0.0616597	0.0465116
16.88	0.0616088	0.0465116
16.89	0.061558	0.0465116
16.9	0.0615072	0.0465116
16.91	0.0614563	0.0465116
16.92	0.0614055	0.0465116
16.93	0.0613547	0.0465116
16.94	0.0613039	0.0465116
16.95	0.061253	0.0465116
16.96	0.0612022	0.0465116
16.97	0.0611514	0.0465116
16.98	0.0611005	0.0465116
16.99	0.0610497	0.0465116
17	0.0609989	0.0465116
17.01	0.060948	0.0465116
17.02	0.0608972	0.0465116
17.03	0.0608464	0.0465116
17.04	0.0607955	0.0465116
17.05	0.0607447	0.0465116
17.06	0.0606939	0.0465116
17.07	0.060643	0.0465116
17.08	0.0605922	0.0465116
17.09	0.0605414	0.0465116
17.1	0.0604905	0.0465116
17.11	0.0604397	0.0465116
17.12	0.0603889	0.0465116
17.13	0.060338	0.0465116
17.14	0.0602872	0.0465116
17.15	0.0602364	0.0465116
17.16	0.0601855	0.0465116
17.17	0.0601347	0.0465116
17.18	0.0600839	0.0465116
17.19	0.060033	0.0465116
17.2	0.0599822	0.0465116
17.21	0.0599314	0.0465116
17.22	0.0598805	0.0465116
17.23	0.0598297	0.0465116
17.24	0.0597789	0.0465116
17.25	0.059728	0.0465116
17.26	0.0596772	0.0465116
17.27	0.0596264	0.0465116
17.28	0.0595755	0.0465116
17.29	0.0595247	0.0465116
17.3	0.0594739	0.0465116
17.31	0.0594231	0.0465116
17.32	0.0593722	0.0465116
17.33	0.0593214	0.0465116
17.34	0.0592706	0.0465116
17.35	0.0592197	0.0465116
17.36	0.0591689	0.0465116
17.37	0.0591181	0.0465116
17.38	0.0590672	0.0465116
17.39	0.0590164	0.0465116
17.4	0.0589656	0.0465116
17.41	0.0589147	0.0465116
17.42	0.0588639	0.0465116
17.43	0.0588131	0.0465116
17.44	0.0587622	0.0465116
17.45	0.0587114	0.0465116
17.46	0.0586606	0.0465116
17.47	0.0586097	0.0465116
17.48	0.0585589	0.0465116
17.49	0.0585081	0.0465116
17.5	0.0584572	0.0465116
17.51	0.0584064	0.0465116
17.52	0.0583556	0.0465116
17.53	0.0583047	0.0465116
17.54	0.0582539	0.0465116
17.55	0.0582031	0.0465116
17.56	0.0581522	0.0465116
17.57	0.0581014	0.0465116
17.58	0.0580506	0.0465116
17.59	0.0579997	0.0465116
17.6	0.0579489	0.0465116
17.61	0.0578981	0.0465116
17.62	0.0578472	0.0465116
17.63	0.0577964	0.0465116
17.64	0.0577456	0.0465116
17.65	0.0576948	0.0465116
17.66	0.0576439	0.0465116
17.67	0.0575931	0.0465116
17.68	0.0575423	0.0465116
17.69	0.0574914	0.0465116
17.7	0.0574406	0.0465116
17.71	0.0573898	0.0465116
17.72	0.0573389	0.0465116
17.73	0.0572881	0.0465116
17.74	0.0572373	0.0465116
17.75	0.0571864	0.0465116
17.76	0.0571356	0.0465116
17.77	0.0570848	0.0465116
17.78	0.0570339	0.0465116
17.79	0.0569831	0.0465116
17.8	0.0569323	0.0465116
17.81	0.0568814	0.0465116
17.82	0.0568306	0.0465116
17.83	0.0567798	0.0465116
17.84	0.0567289	0.0465116
17.85	0.0566781	0.0465116
17.86	0.0566273	0.0465116
17.87	0.0565764	0.0465116
17.88	0.0565256	0.0465116
17.89	0.0564748	0.0465116
17.9	0.0564239	0.0465116
17.91	0.0563731	0.0465116
17.92	0.0563223	0.0465116
17.93	0.0562714	0.0465116
17.94	0.0562206	0.0465116
17.95	0.0561698	0.0465116
17.96	0.0561189	0.0465116
17.97	0.0560681	0.0465116
17.98	0.0560173	0.0465116
17.99	0.0559665	0.0465116
18	0.0559156	0.0465116
18.01	0.0558648	0.0465116
18.02	0.055814	0.0465116
18.03	0.0557631	0.0465116
18.04	0.0557123	0.0465116
18.05	0.0556615	0.0465116
18.06	0.0556106	0.0465116
18.07	0.0555598	0.0465116
18.08	0.055509	0.0465116
18.09	0.0554581	0.0465116
18.1	0.0554073	0.0465116
18.11	0.0553565	0.0465116
18.12	0.0553056	0.0465116
18.13	0.0552548	0.0465116
18.14	0.055204	0.0465116
18.15	0.0551531	0.0465116
18.16	0.0551023	0.0465116
18.17	0.0550515	0.0465116
18.18	0.0550006	0.0465116
18.19	0.0549498	0.0465116
18.2	0.054899	0.0465116
18.21	0.0548481	0.0465116
18.22	0.0547973	0.0465116
18.23	0.0547465	0.0465116
18.24	0.0546956	0.0465116
18.25	0.0546448	0.0465116
18.26	0.054594	0.0465116
18.27	0.0545431	0.0465116
18.28	0.0544923	0.0465116
18.29	0.0544415	0.0465116
18.3	0.0543906	0.0465116
18.31	0.0543398	0.0465116
18.32	0.054289	0.0465116
18.33	0.0542381	0.0465116
18.34	0.0541873	0.0465116
18.35	0.0541365	0.0465116
18.36	0.0540857	0.0465116
18.37	0.0540348	0.0465116
18.38	0.053984	0.0465116
18.39	0.0539332	0.0465116
18.4	0.0538823	0.0465116
18.41	0.0538315	0.0465116
18.42	0.0537807	0.0465116
18.43	0.0537298	0.0465116
18.44	0.053679	0.0465116
18.45	0.0536282	0.0465116
18.46	0.0535773	0.0465116
18.47	0.0535265	0.0465116
18.48	0.0534757	0.0465116
18.49	0.0534248	0.0465116
18.5	0.053374	0.0465116
18.51	0.0533232	0.0465116
18.52	0.0532723	0.0465116
18.53	0.0532215	0.0465116
18.54	0.0531707	0.0465116
18.55	0.0531198	0.0465116
18.56	0.053069	0.0465116
18.57	0.0530182	0.0465116
18.58	0.0529673	0.0465116
18.59	0.0529165	0.0465116
18.6	0.0528657	0.0465116
18.61	0.0528148	0.0465116
18.62	0.052764	0.0465116
18.63	0.0527132	0.0465116
18.64	0.0526623	0.0465116
18.65	0.0526115	0.0465116
18.66	0.0525607	0.0465116
18.67	0.0525098	0.0465116
18.68	0.052459	0.0465116
18.69	0.0524082	0.0465116
18.7	0.0523574	0.0465116
18.71	0.0523065	0.0465116
18.72	0.0522557	0.0465116
18.73	0.0522049	0.0465116
18.74	0.052154	0.0465116
18.75	0.0521032	0.0465116
18.76	0.0520524	0.0465116
18.77	0.0520015	0.0465116
18.78	0.0519507	0.0465116
18.79	0.0518999	0.0465116
18.8	0.051849	0.0465116
18.81	0.0517982	0.0465116
18.82	0.0517474	0.0465116
18.83	0.0516965	0.0465116
18.84	0.0516457	0.0465116
18.85	0.0515949	0.0465116
18.86	0.051544	0.0465116
18.87	0.0514932	0.0465116
18.88	0.0514424	0.0465116
18.89	0.0513915	0.0465116
18.9	0.0513407	0.0465116
18.91	0.0512899	0.0465116
18.92	0.051239	0.0465116
18.93	0.0511882	0.0465116
18.94	0.0511374	0.0465116
18.95	0.0510865	0.0465116
18.96	0.0510357	0.0465116
18.97	0.0509849	0.0465116
18.98	0.050934	0.0465116
18.99	0.0508832	0.0465116
19	0.0508324	0.0465116
19.01	0.0507815	0.0465116
19.02	0.0507307	0.0465116
19.03	0.0506799	0.0465116
19.04	0.0506291	0.0465116
19.05	0.0505782	0.0465116
19.06	0.0505274	0.0465116
19.07	0.0504766	0.0465116
19.08	0.0504257	0.0465116
19.09	0.0503749	0.0465116
19.1	0.0503241	0.0465116
19.11	0.0502732	0.0465116
19.12	0.0502224	0.0465116
19.13	0.0501716	0.0465116
19.14	0.0501207	0.0465116
19.15	0.0500699	0.0465116
19.16	0.0500191	0.0465116
19.17	0.0499682	0.0465116
19.18	0.0499174	0.0465116
19.19	0.0498666	0.0465116
19.2	0.0498157	0.0465116
19.21	0.0497649	0.0465116
19.22	0.0497141	0.0465116
19.23	0.0496632	0.0465116
19.24	0.0496124	0.0465116
19.25	0.0495616	0.0465116
19.26	0.0495107	0.0465116
19.27	0.0494599	0.0465116
19.28	0.0494091	0.0465116
19.29	0.0493582	0.0465116
19.3	0.0493074	0.0465116
19.31	0.0492566	0.0465116
19.32	0.0492057	0.0465116
19.33	0.0491549	0.0465116
19.34	0.0491041	0.0465116
19.35	0.0490532	0.0465116
19.36	0.0490024	0.0465116
19.37	0.0489516	0.0465116
19.38	0.0489007	0.0465116
19.39	0.0488499	0.0465116
19.4	0.0487991	0.0465116
19.41	0.0487483	0.0465116
19.42	0.0486974	0.0465116
19.43	0.0486466	0.0465116
19.44	0.0485958	0.0465116
19.45	0.0485449	0.0465116
19.46	0.0484941	0.0465116
19.47	0.0484433	0.0465116
19.48	0.0483924	0.0465116
19.49	0.0483416	0.0465116
19.5	0.0482908	0.0465116
19.51	0.0482399	0.0465116
19.52	0.0481891	0.0465116
19.53	0.0481383	0.0465116
19.54	0.0480874	0.0465116
19.55	0.0480366	0.0465116
19.56	0.0479858	0.0465116
19.57	0.0479349	0.0465116
19.58	0.0478841	0.0465116
19.59	0.0478333	0.0465116
19.6	0.0477824	0.0465116
19.61	0.0477316	0.0465116
19.62	0.0476808	0.0465116
19.63	0.0476299	0.0465116
19.64	0.0475791	0.0465116
19.65	0.0475283	0.0465116
19.66	0.0474774	0.0465116
19.67	0.0474266	0.0465116
19.68	0.0473758	0.0465116
19.69	0.0473249	0.0465116
19.7	0.0472741	0.0465116
19.71	0.0472233	0.0465116
19.72	0.0471724	0.0465116
19.73	0.0471216	0.0465116
19.74	0.0470708	0.0465116
19.75	0.04702	0.0465116
19.76	0.0469691	0.0465116
19.77	0.0469183	0.0465116
19.78	0.0468675	0.0465116
19.79	0.0468166	0.0465116
19.8	0.0467658	0.0465116
19.81	0.046715	0.0465116
19.82	0.0466641	0.0465116
19.83	0.0466133	0.0465116
19.84	0.0465625	0.0465116
19.85	0.0465116	0.0465116
19.86	0.0465758	0.0465116
19.87	0.04664	0.0465116
19.88	0.0467042	0.0465116
19.89	0.0467684	0.0465116
19.9	0.0468326	0.0465116
19.91	0.0468968	0.0465116
19.92	0.046961	0.0465116
19.93	0.0470252	0.0465116
19.94	0.0470894	0.0465116
19.95	0.0471536	0.0465116
19.96	0.0472178	0.0465116
19.97	0.047282	0.0465116
19.98	0.0473462	0.0465116
19.99	0.0474104	0.0465116
[truncated: 2,001 more rows]
