# Supplementary material for: Exploration of the intelligent control system of autonomous vehicles based on edge computing
Source: PLoS One. 2023 Feb 2;18(2):e0281294. doi: 10.1371/journal.pone.0281294 (PMC9894409; doi:10.1371/journal.pone.0281294)
Supplement: S1 Data — (ZIP) [file pone.0281294.s001.zip › ╩2╛▌░n/Figure 14c.xlsx]

## Sheet: Sheet1
0	120	30
0.5	107.45	30
1	94.9	30
1.5	82.35	30
2	69.8592	30
2.5	56.86	30
3	43.8608	30
3.5	30.9859	30
4	28.19	30
4.5	25.3941	30
5	22.5352	30
5.5	23.1265	30
6	23.7178	30
6.5	24.3091	30
7	24.9004	30
7.5	25.4917	30
8	26.0829	30
8.5	26.6742	30
9	27.2655	30
9.5	27.8568	30
10	28.4507	30
10.5	28.556	30
11	28.6613	30
11.5	28.7666	30
12	28.8719	30
12.5	28.9772	30
13	29.0825	30
13.5	29.1878	30
14	29.2958	30
14.5	29.3598	30
15	29.4238	30
15.5	29.4878	30
16	29.5518	30
16.5	29.6158	30
17	29.6797	30
17.5	29.7437	30
18	29.8077	30
18.5	29.8717	30
19	29.9357	30
19.5	29.9997	30
20	30	30
20.5	30	30
21	30	30
21.5	30	30
22	30	30
22.5	30	30
23	30	30
23.5	30	30
24	30	30
24.5	30	30
25	30	30
25.5	30	30
26	30	30
26.5	30	30
27	30	30
27.5	30	30
28	30	30
28.5	30	30
29	30	30
29.5	30	30
30	30	30
30.5	30	30
31	30	30
31.5	30	30
32	30	30
32.5	30	30
33	30	30
33.5	30	30
34	30	30
34.5	30	30
35	30	30
35.5	30	30
36	30	30
36.5	30	30
37	30	30
37.5	30	30
38	30	30
38.5	30	30
39	30	30
39.5	30	30
40	30	30
