# Supplementary material for: Exploration of the intelligent control system of autonomous vehicles based on edge computing
Source: PLoS One. 2023 Feb 2;18(2):e0281294. doi: 10.1371/journal.pone.0281294 (PMC9894409; doi:10.1371/journal.pone.0281294)
Supplement: S1 Data — (ZIP) [file pone.0281294.s001.zip › ╩2╛▌░n/Figure 15a.xlsx]

## Sheet: Sheet1
0	37.7778	38.2716
0.5	37.7284	38.2716
1	37.679	38.2716
1.5	37.6296	38.2716
2	37.5802	38.2716
2.5	37.5309	38.2716
3	37.4815	38.2716
3.5	37.4321	38.2716
4	37.3827	38.2716
4.5	37.3333	38.2716
5	37.284	38.2716
5.5	37.1193	35.52
6	36.9547	33.0864
6.5	36.7901	31.2963
7	33.69	29.5062
7.5	30.6173	27.716
8	28.0247	25.9259
8.5	25.4321	22.716
9	22.8395	19.5062
9.5	20.2469	16.2963
10	18.5802	14.4444
10.5	16.9136	12.5926
11	15.2469	10.7407
11.5	13.5802	8.88889
12	12.716	7.96296
12.5	11.8519	7.03704
13	10.9877	6.11111
13.5	10.1235	5.18519
14	9.84127	5.10288
14.5	9.55908	5.02058
15	9.2769	4.93827
15.5	8.99471	4.85597
16	8.71252	4.77366
16.5	8.43034	4.69136
17	8.14815	4.36214
17.5	8	4.03292
18	7.85185	3.7037
18.5	7.7037	3.7037
19	7.55556	3.7037
19.5	7.40741	3.7037
20	7.25926	3.7037
20.5	7.11111	3.7037
21	6.96296	3.7037
21.5	6.81481	3.7037
22	6.66667	3.7037
22.5	6.51852	3.7037
23	6.37037	3.7037
23.5	6.22222	3.7037
24	6.07407	3.7037
24.5	5.92593	3.7037
25	5.77778	3.7037
25.5	5.62963	3.7037
26	5.48148	3.68668
26.5	5.33333	3.66965
27	5.18519	3.65262
27.5	5.08642	3.63559
28	4.98765	3.61856
28.5	4.88889	3.60153
29	4.79012	3.5845
29.5	4.69136	3.56748
30	4.59259	3.55045
30.5	4.49383	3.53342
31	4.39506	3.51639
31.5	4.2963	3.49936
32	4.19753	3.48233
32.5	4.10494	3.4653
33	4.01235	3.44828
33.5	3.91975	3.43125
34	3.82716	3.41422
34.5	3.73457	3.39719
35	3.64198	3.38016
35.5	3.54938	3.36313
36	3.45679	3.3461
36.5	3.42593	3.32908
37	3.39506	3.31205
37.5	3.3642	3.29502
38	3.33333	3.27799
38.5	3.30247	3.26096
39	3.2716	3.24393
39.5	3.24074	3.22691
40	3.20988	3.20988
