# Supplementary material for: Exploration of the intelligent control system of autonomous vehicles based on edge computing
Source: PLoS One. 2023 Feb 2;18(2):e0281294. doi: 10.1371/journal.pone.0281294 (PMC9894409; doi:10.1371/journal.pone.0281294)
Supplement: S1 Data — (ZIP) [file pone.0281294.s001.zip › ╩2╛▌░n/Figure 15b.xlsx]

## Sheet: Sheet1
0	-1.5122	2.54233
0.1	-0.877967	-0.0808641
0.2	-0.243739	-0.0504178
0.3	-0.21317	-0.0199715
0.4	-0.182601	0.0104748
0.5	-0.152031	0.0409211
0.6	-0.121462	0.0713674
0.7	-0.0908924	0.101814
0.8	-0.060323	0.13226
0.9	-0.0297537	0.162706
1	0.000815727	0.162785
1.1	0.00252332	0.162863
1.2	0.00423091	0.162942
1.3	0.00593849	0.16302
1.4	0.00764608	0.163099
1.5	0.00935367	0.163177
1.6	0.0110613	0.163256
1.7	0.0127689	0.163334
1.8	0.0144764	0.163413
1.9	0.016184	0.163491
2	0.0178916	0.16357
2.1	0.0195992	0.163648
2.2	0.0213068	0.163727
2.3	0.0230144	0.163805
2.4	0.024722	0.163884
2.5	0.0264296	0.163962
2.6	0.0281372	0.164041
2.7	0.0298447	0.164119
2.8	0.0315523	0.164198
2.9	0.0332599	0.164276
3	0.0349675	0.164355
3.1	0.0366751	0.164433
3.2	0.0383827	0.164512
3.3	0.0400903	0.16459
3.4	0.0417979	0.164669
3.5	0.0435055	0.164747
3.6	0.045213	0.164826
3.7	0.0469206	0.110251
3.8	0.0486282	0.0556756
3.9	0.0503358	0.00110047
4	0.0520434	-0.0534746
4.1	-0.777143	-0.10805
4.2	-1.60633	-0.162625
4.3	-0.972102	-0.2172
4.4	-0.337874	-0.271775
4.5	-0.935354	-0.692725
4.6	-1.53283	-1.11367
4.7	-2.13031	-1.53462
4.8	-2.72779	-0.805869
4.9	-5.41056	-1.28189
5	-1.94714	-1.75791
5.1	-2.65438	-2.23394
5.2	-3.36161	-2.70996
5.3	-4.28844	-3.18598
5.4	-5.9956	-2.77642
5.5	-5.91421	-2.36686
5.6	-5.83283	-1.9573
5.7	-5.75145	-1.54774
5.8	-5.67007	-1.13818
5.9	-5.58868	-0.728615
6	-5.5073	-0.319054
6.1	-4.11698	-0.385775
6.2	-2.72665	-0.452496
6.3	-1.6534	-0.519217
6.4	-0.580145	-0.585938
6.5	-2.09234	-0.652659
6.6	-2.01419	-0.71938
6.7	-1.93605	-0.786101
6.8	-1.8579	-0.852822
6.9	-1.77975	-0.743428
7	-1.70161	-0.634033
7.1	-1.36006	-0.524638
7.2	-1.01852	-0.415244
7.3	-2.28673	-0.39087
7.4	-3.55494	-0.366497
7.5	-2.59144	-0.342123
7.6	-1.62795	-0.31775
7.7	-0.664451	-0.293377
7.8	0.299046	-0.269003
7.9	-0.188678	-0.24463
8	-0.676401	-0.220257
8.1	-0.619409	-0.195883
8.2	-0.562417	-0.17151
8.3	-0.505425	-0.147137
8.4	-0.448432	-0.122763
8.5	-0.39144	-0.0983901
8.6	-0.334448	-0.0740167
8.7	-0.358757	-0.098227
8.8	-0.383066	-0.122437
8.9	-0.407374	-0.146648
9	-0.431683	-0.170858
9.1	-0.455992	-0.195068
9.2	-0.4803	-0.219279
9.3	-0.504609	-0.243489
9.4	-0.528918	-0.267699
9.5	-0.553226	-0.251423
9.6	-0.577535	-0.235147
9.7	-0.536803	-0.218871
9.8	-0.496071	-0.202595
9.9	-0.455339	-0.186319
10	-0.414607	-0.170043
10.1	-0.373875	-0.153767
10.2	-0.333143	-0.137491
10.3	-0.0647687	-0.121215
10.4	0.203606	-0.104939
10.5	0.47198	-0.0886625
10.6	0.740354	-0.0723864
10.7	0.533119	-0.0561103
10.8	0.325883	-0.0398343
10.9	0.118648	-0.0235582
11	-0.088588	-0.00728211
11.1	-0.104767	0.00899395
11.2	-0.120945	0.02527
11.3	-0.137124	0.0236164
11.4	-0.153302	0.0219628
11.5	-0.169481	0.0203092
11.6	-0.18566	0.0186556
11.7	-0.201838	0.017002
11.8	-0.218017	0.0153483
11.9	-0.234195	0.0136947
12	-0.250374	0.0120411
12.1	-0.266552	0.0103875
12.2	-0.282731	0.00873388
12.3	-0.278584	0.00708026
12.4	-0.274438	0.00542665
12.5	-0.270291	0.00377304
12.6	-0.266145	0.00211942
12.7	-0.261998	0.000465807
12.8	-0.257851	-0.00118781
12.9	-0.253705	-0.00284142
13	-0.249558	-0.00449504
13.1	-0.245412	-0.00614865
13.2	-0.241265	-0.00780226
13.3	-0.237118	-0.00945588
13.4	-0.232972	-0.0111095
13.5	-0.228825	-0.0127631
13.6	-0.224678	-0.0144167
13.7	-0.220532	-0.0160703
13.8	-0.216385	-0.017724
13.9	-0.212239	-0.0193776
14	-0.208092	-0.0210312
14.1	-0.203945	-0.0355248
14.2	-0.199799	-0.0500183
14.3	-0.195652	-0.0645119
14.4	-0.191506	-0.0790055
14.5	-0.187359	-0.0934991
14.6	-0.183212	-0.107993
14.7	-0.0563178	-0.122486
14.8	0.0705767	-0.13698
14.9	0.197471	-0.151473
15	0.324366	-0.165967
15.1	0.45126	-0.159813
15.2	-0.914593	-0.153658
15.3	-0.638062	-0.147504
15.4	-0.36153	-0.141349
15.5	-0.0849988	-0.135195
15.6	-0.0818684	-0.12904
15.7	-0.0787381	-0.122886
15.8	-0.0756077	-0.116731
15.9	-0.0724774	-0.110577
16	-0.069347	-0.104422
16.1	-0.0662167	-0.0982678
16.2	-0.0630863	-0.0921133
16.3	-0.059956	-0.0859588
16.4	-0.0568256	-0.0798044
16.5	-0.0536952	-0.0736499
16.6	-0.0505649	-0.0674954
16.7	-0.0474345	-0.0610804
16.8	-0.0443042	-0.0546655
16.9	-0.0411738	-0.0482505
17	-0.0380435	-0.0418355
17.1	-0.0349131	-0.0354206
17.2	-0.0226364	-0.0290056
17.3	-0.0103597	-0.0225906
17.4	0.00191696	-0.0161756
17.5	0.0141937	-0.00976068
17.6	0.0264703	-0.00334571
17.7	0.038747	0.00306926
17.8	0.0510237	0.00948423
17.9	0.0633004	0.0158992
18	0.0755771	0.0223142
18.1	0.0878538	0.0287291
18.2	0.100131	0.0351441
18.3	0.112407	0.0415591
18.4	-0.0460478	0.0479741
18.5	-0.204503	0.054389
18.6	-0.362958	0.060804
18.7	-0.521413	0.067219
18.8	-0.40751	0.0736339
18.9	-0.293607	0.0800489
19	-0.179705	0.0801304
19.1	-0.065802	0.0802119
19.2	0.0481007	0.0802935
19.3	0.162003	0.080375
19.4	-0.00864671	0.0804565
19.5	-0.179297	0.080538
19.6	-0.349947	0.0806195
19.7	-0.520597	0.080701
19.8	-0.361979	0.0807826
19.9	-0.203361	0.0808641
20	-0.0447426	0.0809456
20.1	0.113876	0.0810271
20.2	0.00826604	0.0811086
20.3	-0.0973434	0.0811901
20.4	-0.202953	0.0812717
20.5	-0.308562	0.0813532
20.6	-0.414172	0.0814347
20.7	-0.519781	0.0815162
20.8	-0.405879	0.0815977
20.9	-0.291976	0.0816792
21	-0.178073	0.0817607
21.1	-0.0641705	0.0818423
21.2	0.0497322	0.0819238
21.3	0.163635	0.0820053
21.4	0.00517987	0.0820868
21.5	-0.153275	0.0821683
21.6	-0.31173	0.0822498
21.7	-0.470185	0.0823314
21.8	-0.390835	0.0824129
21.9	-0.311485	0.0824944
22	-0.232136	0.0825759
22.1	-0.152786	0.0826574
22.2	-0.0734358	0.0827389
22.3	0.00591402	0.0828205
22.4	0.0852639	0.082902
22.5	0.164614	0.0829835
22.6	0.0508742	0.083065
22.7	-0.0628654	0.0831465
22.8	-0.176605	0.083228
22.9	-0.290345	0.0833096
23	-0.404084	0.0833911
23.1	-0.517824	0.0834726
23.2	=(-)/(-)+	0.0835541
23.3	0.116486	0.0836356
23.4	0.0433967	0.0837171
23.5	-0.0296925	0.0837987
23.6	-0.102782	0.0838802
23.7	-0.175871	0.0839617
23.8	-0.24896	0.0840432
23.9	-0.322049	0.0841247
24	-0.395138	0.0842062
24.1	-0.468227	0.0842878
24.2	-0.334	0.0843693
24.3	-0.199772	0.0844508
24.4	-0.0655437	0.0845323
24.5	0.0686842	0.0846138
24.6	-0.223917	0.0846953
24.7	-0.516518	0.0847768
24.8	-0.410746	0.0848584
24.9	-0.304973	0.0849399
25	-0.199201	0.0850214
25.1	-0.093428	0.0851029
25.2	0.0123447	0.0851844
25.3	0.118117	0.0852659
25.4	0.117921	0.0853475
25.5	0.117724	0.085429
25.6	0.117527	0.0855105
25.7	0.11733	0.085592
25.8	0.117134	0.0856735
25.9	0.116937	0.085755
26	0.11674	0.0858366
26.1	0.116543	0.0859181
26.2	0.116347	0.0859996
26.3	0.11615	0.0860811
26.4	0.115953	0.0861626
26.5	0.167877	0.0862441
26.6	0.161861	0.0863257
26.7	0.155845	0.0864072
26.8	0.149829	0.0864887
26.9	0.143813	0.0865702
27	0.137797	0.0866517
27.1	0.131781	0.0867332
27.2	0.125765	0.0868148
27.3	0.119749	0.0868963
27.4	0.040562	0.0869778
27.5	-0.0386247	0.0870593
27.6	-0.117811	0.0871408
27.7	-0.196998	0.0872223
27.8	-0.276185	0.0864501
27.9	-0.355372	0.0856778
28	-0.434558	0.0849056
28.1	-0.513745	0.0841333
28.2	-0.220981	0.083361
28.3	0.071784	0.0825888
28.4	0.065768	0.0818165
28.5	0.059752	0.0810443
28.6	0.053736	0.080272
28.7	0.04772	0.0794997
28.8	0.0417041	0.0787275
28.9	0.0356881	0.0779552
29	0.0296721	0.077183
29.1	0.0236561	0.0764107
29.2	-0.0738233	0.0756385
29.3	-0.171303	0.0748662
29.4	-0.268782	0.0740939
29.5	-0.366262	0.0733217
29.6	0.146015	0.0725494
29.7	0.658292	0.0717772
29.8	0.365691	0.0710049
29.9	0.0730892	0.0702326
30	0.0723297	0.0694604
30.1	0.0715702	0.0686881
30.2	0.0708107	0.0679159
30.3	0.0700513	0.0671436
30.4	0.0692918	0.0663713
30.5	0.0685323	0.0655991
30.6	0.0677729	0.0648268
30.7	0.0670134	0.0640546
30.8	0.0662539	0.0632823
30.9	0.0654945	0.0625101
31	0.064735	0.0617378
31.1	0.0639755	0.0609655
31.2	0.063216	0.0601933
31.3	0.0624566	0.059421
31.4	0.0616971	0.0586488
31.5	0.0609376	0.0578765
31.6	0.0601782	0.0571042
31.7	0.0594187	0.056332
31.8	0.0586592	0.0555597
31.9	0.0578998	0.0547875
32	0.0571403	0.0540152
32.1	0.0563808	0.053243
32.2	0.0556213	0.0524707
32.3	0.0548619	0.0516984
32.4	0.0541024	0.0509262
32.5	0.0533429	0.0501539
32.6	0.0525835	0.0493817
32.7	0.051824	0.0486094
32.8	0.0510645	0.0478371
32.9	0.0503051	0.0470649
33	0.0495456	0.0462926
33.1	0.0487861	0.0455204
33.2	0.0480266	0.0447481
33.3	0.0472672	0.0439758
33.4	0.0465077	0.0432036
33.5	0.0457482	0.0432851
33.6	0.0449888	0.0433666
33.7	0.0442293	0.0434481
33.8	0.0434698	0.0435297
33.9	0.0427104	0.0436112
34	0.0419509	0.0436927
34.1	0.0411914	0.0437742
34.2	0.0404319	0.0438557
34.3	0.0396725	0.0439372
34.4	0.038913	0.0440187
34.5	0.0381535	0.0441003
34.6	0.0373941	0.0441818
34.7	0.0366346	0.0442633
34.8	0.0358751	0.0443448
34.9	0.0351157	0.0444263
35	0.0343562	0.0445078
35.1	0.0335967	0.0445894
35.2	0.0328372	0.0446709
35.3	0.0320778	0.0447524
35.4	0.0313183	0.0448339
35.5	0.0305588	0.0449154
35.6	0.0297994	0.0449969
35.7	0.0290399	0.0450785
35.8	0.0291215	0.04516
35.9	0.029203	0.0452415
36	0.0292846	0.045323
36.1	0.0293662	0.0454045
36.2	0.0294478	0.045486
36.3	0.0295293	0.0455676
36.4	0.0296109	0.0456491
36.5	0.0296925	0.0457306
36.6	0.029774	0.0458121
36.7	0.0298556	0.0458936
36.8	0.0299372	0.0459751
36.9	0.0300188	0.0460567
37	0.0301003	0.0461382
37.1	0.0301819	0.0462197
37.2	0.0302635	0.0463012
37.3	0.0303451	0.0463827
37.4	0.0304266	0.0464642
37.5	0.0305082	0.0465458
37.6	0.0305898	0.0466273
37.7	0.0306713	0.0467088
37.8	0.0307529	0.0467903
37.9	0.0308345	0.0468718
38	0.0309161	0.0469533
38.1	0.0309976	0.0470348
38.2	0.0310792	0.0471164
38.3	0.0311608	0.0471979
38.4	0.0312424	0.0472794
38.5	0.0313239	0.0473609
38.6	0.0314055	0.0474424
38.7	0.0314871	0.0475239
38.8	0.0315686	0.0476055
38.9	0.0316502	0.047687
39	0.0317318	0.0477685
39.1	0.0318134	0.04785
39.2	0.0318949	0.0479315
39.3	0.0319765	0.048013
39.4	0.0320581	0.0480946
39.5	0.0321397	0.0481753
39.6	0.0322212	0.0482559
39.7	0.0323028	0.0483366
39.8	0.0323844	0.0484173
39.9	0.0324659	0.048498
40	0.0325475	0.0485787
40.1	0.0326291	0.0486594
40.2	0.0327107	0.0487401
40.3	0.0327922	0.0488208
40.4	0.0328738	0.0489015
40.5	0.0329554	0.0489822
40.6	0.033037	0.0490629
40.7	0.0331185	0.0491436
40.8	0.0332001	0.0492243
40.9	0.0332817	0.049305
41	0.0333632	0.0493856
41.1	0.0334448	0.0494663
41.2	0.0335264	0.049547
41.3	0.033608	0.0496277
41.4	0.0336895	0.0497084
41.5	0.0337711	0.0497891
41.6	0.0338527	0.0498698
41.7	0.0339343	0.0499505
41.8	0.0340158	0.0500312
41.9	0.0340974	0.0501119
42	0.034179	0.0501926
42.1	0.0342605	0.0502733
42.2	0.0343421	0.050354
42.3	0.0344237	0.0504347
42.4	0.0345053	0.0505153
42.5	0.0345868	0.050596
42.6	0.0346684	0.0506767
42.7	0.03475	0.0507574
42.8	0.0348316	0.0508381
42.9	0.0349131	0.0509188
43	0.0349947	0.0509995
43.1	0.0350763	0.0510802
43.2	0.0351578	0.0511609
43.3	0.0352394	0.0512416
43.4	0.035321	0.0513223
43.5	0.0354026	0.051403
43.6	0.0354832	0.0514837
43.7	0.0355638	0.0515643
43.8	0.0356445	0.051645
43.9	0.0357251	0.0517257
44	0.0358057	0.0518064
44.1	0.0358864	0.0518871
44.2	0.035967	0.0519678
44.3	0.0360476	0.0520485
44.4	0.0361283	0.0521292
44.5	0.0362089	0.0522099
44.6	0.0362895	0.0522906
44.7	0.0363702	0.0523713
44.8	0.0364508	0.052452
44.9	0.0365315	0.0525327
45	0.0366121	0.0526134
45.1	0.0366927	0.052694
45.2	0.0367734	0.0527747
45.3	0.036854	0.0528554
45.4	0.0369346	0.0529361
45.5	0.0370153	0.0530168
45.6	0.0370959	0.0530975
45.7	0.0371765	0.0531782
45.8	0.0372572	0.0532589
45.9	0.0373378	0.0533396
46	0.0374184	0.0534203
46.1	0.0374991	0.053501
46.2	0.0375797	0.0535817
46.3	0.0376603	0.0536624
46.4	0.037741	0.0537431
46.5	0.0378216	0.0538237
46.6	0.0379022	0.0539044
46.7	0.0379829	0.0539851
46.8	0.0380635	0.0540658
46.9	0.0381442	0.0541465
47	0.0382248	0.0542272
47.1	0.0383054	0.0543079
47.2	0.0383861	0.0543886
47.3	0.0384667	0.0544693
47.4	0.0385473	0.05455
47.5	0.038628	0.0546307
47.6	0.0387086	0.0547114
47.7	0.0387892	0.0547921
47.8	0.0388699	0.0548728
47.9	0.0389505	0.0549534
48	0.0390311	0.0550341
48.1	0.0391118	0.0551148
48.2	0.0391924	0.0551955
48.3	0.039273	0.0552762
48.4	0.0393537	0.0553569
48.5	0.0394343	0.0554376
48.6	0.039515	0.0555183
48.7	0.0395956	0.055599
48.8	0.0396762	0.0556797
48.9	0.0397569	0.0557604
49	0.0398375	0.0558411
49.1	0.0399181	0.0559218
49.2	0.0399988	0.0560025
49.3	0.0400794	0.0560831
49.4	0.04016	0.0561647
49.5	0.0402407	0.0562462
49.6	0.0403213	0.0563277
49.7	0.0404019	0.0564092
49.8	0.0404826	0.0564907
49.9	0.0405632	0.0565722
50	0.0406438	0.0566538
50.1	0.0407245	0.0567353
50.2	0.0408051	0.0568168
50.3	0.0408857	0.0568983
50.4	0.0409664	0.0569798
50.5	0.041047	0.0570613
50.6	0.0411277	0.0571429
50.7	0.0412083	0.0572244
50.8	0.0412889	0.0573059
50.9	0.0413696	0.0573874
51	0.0414502	0.0574689
51.1	0.0415308	0.0575504
51.2	0.0416115	0.057632
51.3	0.0416921	0.0577135
51.4	0.0417727	0.057795
51.5	0.0418534	0.0578765
51.6	0.041934	0.057958
51.7	0.0420146	0.0580395
51.8	0.0420953	0.0581211
51.9	0.0421759	0.0582026
52	0.0422565	0.0582841
52.1	0.0423372	0.0583656
52.2	0.0424178	0.0584471
52.3	0.0424931	0.0585286
52.4	0.0425684	0.0586101
52.5	0.0426437	0.0586917
52.6	0.042719	0.0587732
52.7	0.0427943	0.0588547
52.8	0.0428696	0.0589362
52.9	0.0429449	0.0590177
53	0.0430202	0.0590992
53.1	0.0430955	0.0591808
53.2	0.0431708	0.0592623
53.3	0.0432461	0.0593438
53.4	0.0433214	0.0594253
53.5	0.0433967	0.0595068
53.6	0.043472	0.0595883
53.7	0.0435473	0.0596699
53.8	0.0436226	0.0597514
53.9	0.0436979	0.0598329
54	0.0437732	0.0599144
54.1	0.0438485	0.0599959
54.2	0.0439238	0.0600774
54.3	0.0439991	0.060159
54.4	0.0440744	0.0602405
54.5	0.0441497	0.060322
54.6	0.044225	0.0604035
54.7	0.0443003	0.060485
54.8	0.0443756	0.0605588
54.9	0.0444509	0.0606327
55	0.0445262	0.0607065
55.1	0.0446015	0.0607803
55.2	0.0446768	0.0608542
55.3	0.0447521	0.060928
55.4	0.0448273	0.0610018
55.5	0.0449026	0.0610756
55.6	0.0449779	0.0611495
55.7	0.0450532	0.0612233
55.8	0.0451285	0.0612971
55.9	0.0452038	0.0613709
56	0.0452791	0.0614448
56.1	0.0453544	0.0615186
56.2	0.0454297	0.0615924
56.3	0.045505	0.0616662
56.4	0.0455803	0.0617401
56.5	0.0456556	0.0618139
56.6	0.0457309	0.0618877
56.7	0.0458062	0.0619615
56.8	0.0458815	0.0620354
56.9	0.0459568	0.0621092
57	0.0460321	0.062183
57.1	0.0461074	0.0622568
57.2	0.0461827	0.0623307
57.3	0.046258	0.0624045
57.4	0.0463333	0.0624783
57.5	0.0464086	0.0625521
57.6	0.0464839	0.062626
57.7	0.0465592	0.0626998
57.8	0.0466345	0.0627736
57.9	0.0467098	0.0628475
58	0.0467851	0.0629213
58.1	0.0468604	0.0629951
58.2	0.0469357	0.0630689
58.3	0.047011	0.0631428
58.4	0.0470863	0.0632166
58.5	0.0471616	0.0632904
58.6	0.0472369	0.0633642
58.7	0.0473122	0.0634381
58.8	0.0473875	0.0635119
58.9	0.0474628	0.0635857
59	0.0475381	0.0636595
59.1	0.0476134	0.0637334
59.2	0.0476887	0.0638072
59.3	0.047764	0.063881
59.4	0.0478393	0.0639548
59.5	0.0479146	0.0640287
59.6	0.0479899	0.0641025
59.7	0.0480652	0.0641763
59.8	0.0481405	0.0642501
59.9	0.0482158	0.064324
60	0.0482911	0.0643978
