# Supplementary material for: Exploration of the intelligent control system of autonomous vehicles based on edge computing
Source: PLoS One. 2023 Feb 2;18(2):e0281294. doi: 10.1371/journal.pone.0281294 (PMC9894409; doi:10.1371/journal.pone.0281294)
Supplement: S1 Data — (ZIP) [file pone.0281294.s001.zip › ╩2╛▌░n/Figure 15c.xlsx]

## Sheet: Sheet1
0	49.6522	49.6522
0.5	49.6522	49.6522
1	49.6522	49.6522
1.5	49.6522	49.6522
2	49.6522	49.6522
2.5	49.6522	49.6522
3	49.6522	49.6522
3.5	49.6522	49.6522
4	49.6522	49.6522
4.5	49.6522	49.6522
5	49.5772	49.5772
5.5	41.0422	46.7293
6	30.0791	43.8813
6.5	19.1159	41.0334
7	16.4127	38.1855
7.5	13.7095	35.3375
8	11.0063	32.4896
8.5	8.30309	27
9	5.59987	22
9.5	2.89666	17
10	0.193447	12.9761
10.5	0	11.2441
11	0	9.51208
11.5	0	7.78009
12	0	6.0481
12.5	0	4.31611
13	0	2.58412
13.5	0	2.42368
14	0	2.26323
14.5	0	2.10279
15	0	1.94234
15.5	0	1.7819
16	0	1.62146
16.5	0	1.46101
17	0	1.30057
17.5	0	1.30057
18	0	1.24854
18.5	0	1.19652
19	0	1.1445
19.5	0	1.09248
20	0	1.04045
20.5	0	0.988431
21	0	0.936408
21.5	0	0.884386
22	0	0.832363
22.5	0	0.78034
23	0	0.728318
23.5	0	0.676295
24	0	0.624272
24.5	0	0.57225
25	0	0.520227
25.5	0	0.468204
26	0	0.416181
26.5	0	0.364159
27	0	0.312136
27.5	0	0.260113
28	0	0.208091
28.5	0	0.156068
29	0	0.104045
29.5	0	0.0520227
30	0	0
30.5	0	0
31	0	0
31.5	0	0
32	0	0
32.5	0	0
33	0	0
33.5	0	0
34	0	0
34.5	0	0
35	0	0
35.5	0	0
36	0	0
36.5	0	0
37	0	0
37.5	0	0
38	0	0
38.5	0	0
39	0	0
39.5	0	0
40	0	0
