# Supplementary material for: Exploration of the intelligent control system of autonomous vehicles based on edge computing
Source: PLoS One. 2023 Feb 2;18(2):e0281294. doi: 10.1371/journal.pone.0281294 (PMC9894409; doi:10.1371/journal.pone.0281294)
Supplement: S1 Data — (ZIP) [file pone.0281294.s001.zip › ╩2╛▌░n/Figure 8c.xlsx]

## Sheet: Sheet1
-3	0	1
-2.25	1	0
-1.5	0	1
-0.75	1	0
0	0	1
0.75	1	0
1.5	0	1
2.25	1	0
3	0	1
